# Supplementary material for: 4-Meth­oxy­anilinium nitrate
Source: Acta Crystallogr Sect E Struct Rep Online. 2011 Aug 17;67(Pt 9):o2334. doi: 10.1107/S1600536811031862 (PMC3200668; doi:10.1107/S1600536811031862)
Supplement: Supplementary file 1 [file e-67-o2334-sup1.cif]

##############################################################################
#                                                                            #
# This CIF contains the data in a paper accepted for publication in          #
# Acta Crystallographica Section E. It conforms to the requirements of       #
# Notes for Authors for Acta Crystallographica Section E, and has been       #
# peer reviewed under the auspices of the IUCr Commission on Journals.       #
#                                                                            #
# Full details of the Crystallographic Information File format               #
# are given in the paper "The Crystallographic Information File (CIF):       #
# a New Standard Archive File for Crystallography" by S. R. Hall, F. H.      #
# Allen and I. D. Brown [Acta Cryst. (1991), A47, 655-685].                  #
#                                                                            #
# The current version of the core CIF dictionary is obtainable from          #
# ftp://ftp.iucr.org/pub/cif_core.dic.                                       #
#                                                                            #
# Software is freely available for graphical display of the structure(s)     #
# in this CIF. For information consult the CIF software page                 #
# http://www.iucr.org/resources/cif/software.                                #
#                                                                            #
# This file may be used for bona fide research purposes within the           #
# scientific community so long as proper attribution is given to the journal # 
# article from which it was obtained.                                        #
#                                                                            #
##############################################################################
data_I
_audit_creation_method     SHELXL-97
_chemical_name_systematic
;
4-Methoxyanilinium nitrate
;
_chemical_name_common     ?
_chemical_formula_moiety     'C7 H10 N O +, N O3 -'
_chemical_formula_sum     'C7 H10 N2 O4'
_chemical_formula_iupac     'C7 H10 N O +, N O3 -'
_chemical_formula_weight     186.17
_chemical_melting_point     ?
_symmetry_cell_setting     monoclinic
_symmetry_space_group_name_H-M     'P 21/n'
_symmetry_space_group_name_Hall     '-P 2yn'
loop_
    _symmetry_equiv_pos_as_xyz
    'x, y, z'
    '-x+1/2, y+1/2, -z+1/2'
    '-x, -y, -z'
    'x-1/2, -y-1/2, z-1/2'
_cell_length_a     14.724(2)
_cell_length_b     7.304(3)
_cell_length_c     17.509(2)
_cell_angle_alpha     90.00
_cell_angle_beta     112.84(2)
_cell_angle_gamma     90.00
_cell_volume     1735.3(8)
_cell_formula_units_Z     8
_cell_measurement_reflns_used     25
_cell_measurement_theta_min     9
_cell_measurement_theta_max     11
_cell_measurement_temperature     293(2)
_exptl_crystal_description     block
_exptl_crystal_colour     brown
_exptl_crystal_size_max     0.35
_exptl_crystal_size_mid     0.25
_exptl_crystal_size_min     0.20
_exptl_crystal_density_diffrn     1.425
_exptl_crystal_density_meas     ?
_exptl_crystal_density_method     'not measured'
_exptl_crystal_F_000     784
_exptl_absorpt_coefficient_mu     0.071
_exptl_absorpt_correction_type     none
_exptl_absorpt_process_details     ?
_exptl_absorpt_correction_T_min     ?
_exptl_absorpt_correction_T_max     ?
_exptl_special_details     ?
_diffrn_ambient_temperature     293
_diffrn_radiation_type     AgK\a
_diffrn_radiation_wavelength     0.56085
_diffrn_radiation_source     'fine-focus sealed tube'
_diffrn_radiation_monochromator     graphite
_diffrn_measurement_device_type     'Enraf--Nonius TurboCAD-4'
_diffrn_measurement_method     'non-profiled \w'
_diffrn_reflns_number     12462
_diffrn_reflns_av_R_equivalents     0.0330
_diffrn_reflns_av_sigmaI/netI     0.0825
_diffrn_reflns_theta_min     2.37
_diffrn_reflns_theta_max     27.96
_diffrn_reflns_theta_full     27.96
_diffrn_measured_fraction_theta_max     0.969
_diffrn_measured_fraction_theta_full     0.969
_diffrn_reflns_limit_h_min     -24
_diffrn_reflns_limit_h_max     23
_diffrn_reflns_limit_k_min     -3
_diffrn_reflns_limit_k_max     12
_diffrn_reflns_limit_l_min     -2
_diffrn_reflns_limit_l_max     29
_diffrn_standards_number     2
_diffrn_standards_interval_time     120
_diffrn_standards_decay_%     5
_refine_special_details
;
Refinement of <i>F</i>^2^ against ALL reflections. The weighted <i>R</i>-factor
<i>wR</i> and goodness of fit <i>S</i> are based on <i>F</i>^2^, conventional
<i>R</i>-factors <i>R</i> are based on <i>F</i>, with <i>F</i> set to zero for
negative <i>F</i>^2^. The threshold expression of <i>F</i>^2^ >
\s(<i>F</i>^2^) is used only for calculating <i>R</i>-factors(gt) <i>etc</i>.
and is not relevant to the choice of reflections for refinement.
<i>R</i>-factors based on <i>F</i>^2^ are statistically about twice as large
as those based on <i>F</i>, and <i>R</i>- factors based on ALL data will be
even larger.
;
_reflns_number_total     8244
_reflns_number_gt     2756
_reflns_threshold_expression     I>2sigma(I)
_refine_ls_structure_factor_coef     Fsqd
_refine_ls_matrix_type     full
_refine_ls_R_factor_all     0.2129
_refine_ls_R_factor_gt     0.0685
_refine_ls_wR_factor_gt     0.1603
_refine_ls_wR_factor_ref     0.2193
_refine_ls_goodness_of_fit_ref     0.926
_refine_ls_restrained_S_all     0.926
_refine_ls_number_reflns     8244
_refine_ls_number_parameters     235
_refine_ls_number_restraints     0
_refine_ls_hydrogen_treatment     noref
_refine_ls_weighting_scheme     calc
_refine_ls_weighting_details
         'calc w=1/[\s^2^(Fo^2^)+(0.0981P)^2^+0.0000P] where P=(Fo^2^+2Fc^2^)/3'
_atom_sites_solution_hydrogens     geom
_atom_sites_solution_primary     direct
_atom_sites_solution_secondary     difmap
_refine_ls_shift/su_max     0.000
_refine_ls_shift/su_mean     0.000
_refine_diff_density_max     0.534
_refine_diff_density_min     -0.248
_refine_ls_extinction_method     none
_refine_ls_extinction_coef     ?
loop_
    _atom_type_symbol
    _atom_type_description
    _atom_type_scat_dispersion_real
    _atom_type_scat_dispersion_imag
    _atom_type_scat_source
    'C' 'C' 0.0015 0.0009
                         'International Tables Vol C Tables 4.2.6.8 and 6.1.1.4'
    'H' 'H' 0.0000 0.0000
                         'International Tables Vol C Tables 4.2.6.8 and 6.1.1.4'
    'N' 'N' 0.0030 0.0019
                         'International Tables Vol C Tables 4.2.6.8 and 6.1.1.4'
    'O' 'O' 0.0056 0.0036
                         'International Tables Vol C Tables 4.2.6.8 and 6.1.1.4'
_computing_data_collection     'CAD-4 EXPRESS (Enraf--Nonius, 1994)'
_computing_cell_refinement     'CAD-4 EXPRESS (Enraf--Nonius, 1994)'
_computing_data_reduction     'XCAD4 (Harms & Wocadlo, 1996)'
_computing_structure_solution     'SHELXS97 (Sheldrick, 2008)'
_computing_structure_refinement     'SHELXL97 (Sheldrick, 2008)'
_computing_molecular_graphics
   'ORTEPIII (Burnett & Johnson, 1996) and ORTEP-3 for Windows (Farrugia, 1997)'
_computing_publication_material     'WinGX (Farrugia, 1999)'
loop_
    _atom_site_type_symbol
    _atom_site_label
    _atom_site_fract_x
    _atom_site_fract_y
    _atom_site_fract_z
    _atom_site_U_iso_or_equiv
    _atom_site_adp_type
    _atom_site_calc_flag
    _atom_site_refinement_flags
    _atom_site_occupancy
    _atom_site_symmetry_multiplicity
    _atom_site_disorder_assembly
    _atom_site_disorder_group
    N N4 0.45826(13) -0.1031(3) 0.55952(10) 0.0482(4) Uani d . 1 1 . .
    O O7 0.42497(16) -0.2382(2) 0.51123(13) 0.0797(6) Uani d . 1 1 . .
    O O8 0.53055(17) -0.0919(6) 0.61993(13) 0.1391(13) Uani d . 1 1 . .
    C C8 0.32040(12) 0.3581(2) 0.13224(11) 0.0384(4) Uani d . 1 1 . .
    N N2 0.23464(11) 0.4351(2) 0.14327(10) 0.0439(4) Uani d . 1 1 . .
    H H2A 0.2350 0.4003 0.1921 0.066 Uiso calc R 1 1 . .
    H H2B 0.1798 0.3952 0.1030 0.066 Uiso calc R 1 1 . .
    H H2C 0.2369 0.5567 0.1414 0.066 Uiso calc R 1 1 . .
    O O2 0.56519(10) 0.1375(2) 0.10671(9) 0.0554(4) Uani d . 1 1 . .
    C C9 0.38580(13) 0.2496(3) 0.19357(12) 0.0425(4) Uani d . 1 1 . .
    H H9 0.3755 0.2252 0.2418 0.051 Uiso calc R 1 1 . .
    C C10 0.46634(14) 0.1778(3) 0.18263(12) 0.0460(4) Uani d . 1 1 . .
    H H10 0.5105 0.1038 0.2235 0.055 Uiso calc R 1 1 . .
    C C11 0.48208(13) 0.2150(3) 0.11122(11) 0.0411(4) Uani d . 1 1 . .
    C C12 0.41615(15) 0.3222(3) 0.04975(12) 0.0518(5) Uani d . 1 1 . .
    H H12 0.4260 0.3461 0.0014 0.062 Uiso calc R 1 1 . .
    C C13 0.33478(15) 0.3940(3) 0.06103(12) 0.0503(5) Uani d . 1 1 . .
    H H13 0.2900 0.4667 0.0200 0.060 Uiso calc R 1 1 . .
    C C14 0.58718(17) 0.1818(4) 0.03694(15) 0.0594(6) Uani d . 1 1 . .
    H H14A 0.6462 0.1195 0.0409 0.089 Uiso calc R 1 1 . .
    H H14B 0.5966 0.3116 0.0354 0.089 Uiso calc R 1 1 . .
    H H14C 0.5336 0.1444 -0.0127 0.089 Uiso calc R 1 1 . .
    O O1 0.67037(11) 0.5777(2) 0.15815(8) 0.0509(4) Uani d . 1 1 . .
    C C1 0.56621(13) 0.5870(2) 0.34540(11) 0.0381(4) Uani d . 1 1 . .
    C C4 0.63880(13) 0.5719(3) 0.22190(11) 0.0396(4) Uani d . 1 1 . .
    C C5 0.68716(14) 0.4806(3) 0.29573(12) 0.0422(4) Uani d . 1 1 . .
    H H5 0.7438 0.4135 0.3038 0.051 Uiso calc R 1 1 . .
    N N1 0.53081(12) 0.6024(3) 0.41235(11) 0.0482(4) Uani d . 1 1 . .
    H H1A 0.4758 0.6687 0.3952 0.072 Uiso calc R 1 1 . .
    H H1B 0.5766 0.6567 0.4558 0.072 Uiso calc R 1 1 . .
    H H1C 0.5185 0.4912 0.4268 0.072 Uiso calc R 1 1 . .
    C C2 0.51623(14) 0.6757(3) 0.27082(12) 0.0459(5) Uani d . 1 1 . .
    H H2 0.4588 0.7405 0.2625 0.055 Uiso calc R 1 1 . .
    C C6 0.65044(14) 0.4896(3) 0.35843(12) 0.0426(4) Uani d . 1 1 . .
    H H6 0.6831 0.4298 0.4086 0.051 Uiso calc R 1 1 . .
    C C3 0.55199(14) 0.6674(3) 0.20970(12) 0.0467(5) Uani d . 1 1 . .
    H H3 0.5182 0.7258 0.1594 0.056 Uiso calc R 1 1 . .
    C C7 0.76321(18) 0.4981(4) 0.17243(15) 0.0588(6) Uani d . 1 1 . .
    H H7A 0.7774 0.5105 0.1236 0.088 Uiso calc R 1 1 . .
    H H7B 0.7619 0.3706 0.1854 0.088 Uiso calc R 1 1 . .
    H H7C 0.8133 0.5591 0.2180 0.088 Uiso calc R 1 1 . .
    N N3 0.21447(12) 0.9114(2) 0.14231(11) 0.0462(4) Uani d . 1 1 . .
    O O3 0.27158(11) 0.8115(2) 0.19742(10) 0.0577(4) Uani d . 1 1 . .
    O O4 0.17418(11) 1.0419(2) 0.16528(12) 0.0642(5) Uani d . 1 1 . .
    O O5 0.19753(18) 0.8822(3) 0.07051(12) 0.0925(7) Uani d . 1 1 . .
    O O6 0.40423(13) 0.0358(3) 0.53394(14) 0.0787(5) Uani d . 1 1 . .
loop_
    _atom_site_aniso_label
    _atom_site_aniso_U_11
    _atom_site_aniso_U_22
    _atom_site_aniso_U_33
    _atom_site_aniso_U_12
    _atom_site_aniso_U_13
    _atom_site_aniso_U_23
    N4 0.0599(10) 0.0482(10) 0.0424(9) 0.0005(9) 0.0262(8) 0.0083(8)
    O7 0.1130(15) 0.0479(10) 0.0942(14) -0.0030(10) 0.0575(12) -0.0063(10)
    O8 0.0827(14) 0.259(4) 0.0518(11) 0.0282(18) 0.0007(11) 0.0389(16)
    C8 0.0372(8) 0.0337(9) 0.0392(9) -0.0009(7) 0.0092(7) -0.0012(7)
    N2 0.0417(8) 0.0402(9) 0.0448(8) 0.0024(7) 0.0112(7) 0.0001(7)
    O2 0.0528(8) 0.0581(10) 0.0563(9) 0.0137(7) 0.0223(7) 0.0056(7)
    C9 0.0422(9) 0.0421(10) 0.0370(9) -0.0007(8) 0.0085(7) 0.0054(8)
    C10 0.0465(10) 0.0422(10) 0.0438(10) 0.0081(8) 0.0116(8) 0.0084(9)
    C11 0.0403(9) 0.0370(10) 0.0427(9) 0.0024(7) 0.0124(8) 0.0001(8)
    C12 0.0546(11) 0.0610(13) 0.0405(10) 0.0101(10) 0.0191(9) 0.0117(10)
    C13 0.0478(10) 0.0547(12) 0.0419(10) 0.0105(9) 0.0104(8) 0.0142(9)
    C14 0.0585(12) 0.0624(14) 0.0642(13) 0.0047(11) 0.0312(11) -0.0008(12)
    O1 0.0584(8) 0.0552(9) 0.0418(7) 0.0062(7) 0.0221(6) 0.0036(6)
    C1 0.0399(8) 0.0334(9) 0.0393(8) -0.0047(7) 0.0136(7) -0.0037(7)
    C4 0.0445(9) 0.0329(9) 0.0389(9) -0.0022(7) 0.0134(7) -0.0021(7)
    C5 0.0430(9) 0.0385(10) 0.0444(10) 0.0074(8) 0.0161(8) 0.0035(8)
    N1 0.0446(8) 0.0523(10) 0.0484(9) -0.0010(7) 0.0189(7) -0.0013(8)
    C2 0.0388(9) 0.0430(10) 0.0501(10) 0.0058(8) 0.0107(8) 0.0016(9)
    C6 0.0457(9) 0.0372(9) 0.0411(9) 0.0049(8) 0.0125(8) 0.0055(8)
    C3 0.0475(10) 0.0457(11) 0.0400(9) 0.0037(9) 0.0095(8) 0.0046(8)
    C7 0.0598(12) 0.0687(15) 0.0520(12) 0.0045(11) 0.0261(10) -0.0026(11)
    N3 0.0418(8) 0.0362(8) 0.0506(9) -0.0026(7) 0.0070(7) 0.0007(7)
    O3 0.0564(8) 0.0490(8) 0.0568(9) 0.0122(7) 0.0100(7) 0.0069(7)
    O4 0.0537(8) 0.0401(8) 0.0936(12) 0.0076(7) 0.0230(8) -0.0016(8)
    O5 0.1142(16) 0.0904(15) 0.0516(10) -0.0027(13) 0.0089(10) -0.0085(10)
    O6 0.0653(10) 0.0539(10) 0.1067(14) 0.0002(8) 0.0223(10) -0.0067(10)
_geom_special_details
;
 All esds (except the esd in the dihedral angle between two l.s. planes)
 are estimated using the full covariance matrix.  The cell esds are taken
 into account individually in the estimation of esds in distances, angles
 and torsion angles; correlations between esds in cell parameters are only
 used when they are defined by crystal symmetry.  An approximate (isotropic)
 treatment of cell esds is used for estimating esds involving l.s. planes.
;
loop_
    _geom_bond_atom_site_label_1
    _geom_bond_atom_site_label_2
    _geom_bond_site_symmetry_2
    _geom_bond_distance
    _geom_bond_publ_flag
    N4 O8 . 1.177(3) ?
    N4 O6 . 1.259(3) ?
    N4 O7 . 1.268(2) ?
    C8 C13 . 1.369(3) ?
    C8 C9 . 1.381(2) ?
    C8 N2 . 1.462(2) ?
    N2 H2A . 0.8900 ?
    N2 H2B . 0.8900 ?
    N2 H2C . 0.8900 ?
    O2 C11 . 1.378(2) ?
    O2 C14 . 1.417(3) ?
    C9 C10 . 1.376(3) ?
    C9 H9 . 0.9300 ?
    C10 C11 . 1.384(3) ?
    C10 H10 . 0.9300 ?
    C11 C12 . 1.379(3) ?
    C12 C13 . 1.390(3) ?
    C12 H12 . 0.9300 ?
    C13 H13 . 0.9300 ?
    C14 H14A . 0.9600 ?
    C14 H14B . 0.9600 ?
    C14 H14C . 0.9600 ?
    O1 C4 . 1.366(2) ?
    O1 C7 . 1.416(3) ?
    C1 C6 . 1.370(3) ?
    C1 C2 . 1.386(3) ?
    C1 N1 . 1.460(3) ?
    C4 C5 . 1.381(3) ?
    C4 C3 . 1.398(3) ?
    C5 C6 . 1.401(3) ?
    C5 H5 . 0.9300 ?
    N1 H1A . 0.8900 ?
    N1 H1B . 0.8900 ?
    N1 H1C . 0.8900 ?
    C2 C3 . 1.365(3) ?
    C2 H2 . 0.9300 ?
    C6 H6 . 0.9300 ?
    C3 H3 . 0.9300 ?
    C7 H7A . 0.9600 ?
    C7 H7B . 0.9600 ?
    C7 H7C . 0.9600 ?
    N3 O5 . 1.202(3) ?
    N3 O3 . 1.241(2) ?
    N3 O4 . 1.268(2) ?
loop_
    _geom_angle_atom_site_label_1
    _geom_angle_atom_site_label_2
    _geom_angle_atom_site_label_3
    _geom_angle_site_symmetry_1
    _geom_angle_site_symmetry_3
    _geom_angle
    _geom_angle_publ_flag
    O8 N4 O6 . . 119.3(3) ?
    O8 N4 O7 . . 129.4(3) ?
    O6 N4 O7 . . 111.25(18) ?
    C13 C8 C9 . . 120.71(18) ?
    C13 C8 N2 . . 119.57(16) ?
    C9 C8 N2 . . 119.72(17) ?
    C8 N2 H2A . . 109.5 ?
    C8 N2 H2B . . 109.5 ?
    H2A N2 H2B . . 109.5 ?
    C8 N2 H2C . . 109.5 ?
    H2A N2 H2C . . 109.5 ?
    H2B N2 H2C . . 109.5 ?
    C11 O2 C14 . . 117.42(16) ?
    C10 C9 C8 . . 119.27(18) ?
    C10 C9 H9 . . 120.4 ?
    C8 C9 H9 . . 120.4 ?
    C9 C10 C11 . . 120.42(17) ?
    C9 C10 H10 . . 119.8 ?
    C11 C10 H10 . . 119.8 ?
    O2 C11 C12 . . 124.06(18) ?
    O2 C11 C10 . . 115.76(17) ?
    C12 C11 C10 . . 120.17(18) ?
    C11 C12 C13 . . 119.17(18) ?
    C11 C12 H12 . . 120.4 ?
    C13 C12 H12 . . 120.4 ?
    C8 C13 C12 . . 120.25(18) ?
    C8 C13 H13 . . 119.9 ?
    C12 C13 H13 . . 119.9 ?
    O2 C14 H14A . . 109.5 ?
    O2 C14 H14B . . 109.5 ?
    H14A C14 H14B . . 109.5 ?
    O2 C14 H14C . . 109.5 ?
    H14A C14 H14C . . 109.5 ?
    H14B C14 H14C . . 109.5 ?
    C4 O1 C7 . . 117.01(16) ?
    C6 C1 C2 . . 121.00(18) ?
    C6 C1 N1 . . 119.25(16) ?
    C2 C1 N1 . . 119.72(17) ?
    O1 C4 C5 . . 124.37(17) ?
    O1 C4 C3 . . 116.13(17) ?
    C5 C4 C3 . . 119.50(18) ?
    C4 C5 C6 . . 119.69(17) ?
    C4 C5 H5 . . 120.2 ?
    C6 C5 H5 . . 120.2 ?
    C1 N1 H1A . . 109.5 ?
    C1 N1 H1B . . 109.5 ?
    H1A N1 H1B . . 109.5 ?
    C1 N1 H1C . . 109.5 ?
    H1A N1 H1C . . 109.5 ?
    H1B N1 H1C . . 109.5 ?
    C3 C2 C1 . . 119.49(17) ?
    C3 C2 H2 . . 120.3 ?
    C1 C2 H2 . . 120.3 ?
    C1 C6 C5 . . 119.58(17) ?
    C1 C6 H6 . . 120.2 ?
    C5 C6 H6 . . 120.2 ?
    C2 C3 C4 . . 120.71(18) ?
    C2 C3 H3 . . 119.6 ?
    C4 C3 H3 . . 119.6 ?
    O1 C7 H7A . . 109.5 ?
    O1 C7 H7B . . 109.5 ?
    H7A C7 H7B . . 109.5 ?
    O1 C7 H7C . . 109.5 ?
    H7A C7 H7C . . 109.5 ?
    H7B C7 H7C . . 109.5 ?
    O5 N3 O3 . . 120.8(2) ?
    O5 N3 O4 . . 122.17(19) ?
    O3 N3 O4 . . 117.03(18) ?
loop_
    _geom_hbond_atom_site_label_D
    _geom_hbond_atom_site_label_H
    _geom_hbond_atom_site_label_A
    _geom_hbond_site_symmetry_A
    _geom_hbond_distance_DH
    _geom_hbond_distance_HA
    _geom_hbond_distance_DA
    _geom_hbond_angle_DHA
    _geom_hbond_publ_flag
    N1 H1A O4 2_545 0.89 2.25 2.823(3) 122 yes
    N1 H1A O7 1_565 0.89 2.52 2.979(3) 113 yes
    N1 H1B O6 3_666 0.89 2.26 2.843(3) 123 yes
    N1 H1B O5 4_676 0.89 2.12 2.903(3) 146 yes
    N1 H1C O7 3_656 0.89 2.14 2.935(3) 148 yes
    N2 H2A O3 2_545 0.89 2.08 2.967(3) 177 yes
    N2 H2A O4 2_545 0.89 2.55 3.187(3) 129 yes
    N2 H2B O6 2_555 0.89 2.46 3.070(3) 127 yes
    N2 H2B O7 2_555 0.89 2.22 3.083(3) 163 yes
    N2 H2C O3 1_555 0.89 2.07 2.891(2) 152 yes
    C9 H9 O8 3_656 0.93 2.48 3.223(3) 137 yes
data_global
_journal_date_recd_electronic     2011-07-12
_journal_date_accepted     2011-08-06
_journal_name_full     'Acta Crystallographica, Section E'
_journal_year     2011
_journal_volume     67
_journal_issue      9
_journal_page_first     o2334
_journal_page_last     o2334
_journal_paper_category     QO
_journal_coeditor_code     FL2352
_publ_contact_author_name     'Wajda Smirani'
_publ_contact_author_address
;
Laboratoire de chimie des Mat\'eriaux
Facult\'e des Sciences de Bizerte
7021 Zarzouna Bizerte Tunisie
;
_publ_contact_author_email     'wajda_sta@yahoo.fr'
_publ_contact_author_fax     '216 72 590 566'
_publ_contact_author_phone     '216 72 591 906'
_publ_section_title
;
4-Methoxyanilinium nitrate
;
loop_
    _publ_author_name
    _publ_author_footnote
    _publ_author_address
    'Rahmouni, Hajer' .
;
Laboratoire de Chimie des Mat\'eriaux
Facult\'e des Sciences de Bizerte
7021 Zarzouna Bizerte
Tunisia
;
    'Smirani Sta, Wajda' .
;
Laboratoire de Chimie des Mat\'eriaux
Facult\'e des Sciences de Bizerte
7021 Zarzouna Bizerte
Tunisia
;
    'Al-Deyab, S. Salem' .
;
Petrochemical Research Chair
College of Science, King Saud University
Riyadh
Saudi Arabia
;
    'Rzaigui, Mohamed' .
;
Laboratoire de Chimie des Mat\'eriaux
Facult\'e des Sciences de Bizerte
7021 Zarzouna Bizerte
Tunisia
;
