# Supplementary material for: 4-Meth­oxy­anilinium nitrate
Source: Acta Crystallogr Sect E Struct Rep Online. 2011 Aug 17;67(Pt 9):o2334. doi: 10.1107/S1600536811031862 (PMC3200668; doi:10.1107/S1600536811031862)
Supplement: Supplementary file 2 [file e-67-o2334-Isup2.hkl]

#
# h,k,l, Fc-squared, Fo-squared, sigma(Fo-squared) and status flag
#
data_I
_shelx_title ' cad4 in P 21/n'
_shelx_refln_list_code          4
_shelx_F_calc_maximum      166.69
_exptl_crystal_F_000       784.00
_reflns_d_resolution_high  0.5981
 
loop_
 _symmetry_equiv_pos_as_xyz
 'x, y, z'
 '-x+1/2, y+1/2, -z+1/2'
 '-x, -y, -z'
 'x-1/2, -y-1/2, z-1/2'
 
_cell_length_a    14.7237
_cell_length_b     7.3042
_cell_length_c    17.5086
_cell_angle_alpha  90.000
_cell_angle_beta  112.840
_cell_angle_gamma  90.000
 
_shelx_F_squared_multiplier     1.000
 
loop_
 _refln_index_h
 _refln_index_k
 _refln_index_l
 _refln_F_squared_calc
 _refln_F_squared_meas
 _refln_F_squared_sigma
 _refln_observed_status
   2   0   0      946.35     1141.05     10.06 o
   4   0   0     3078.66     3288.27     12.22 o
   6   0   0        1.36        4.27      4.01 o
   8   0   0     1591.02     1764.27     11.66 o
  12   0   0       84.99       72.55      4.17 o
  14   0   0       69.99       70.14      4.49 o
  16   0   0       16.46       27.49      4.37 o
  18   0   0        0.01        1.29      6.64 o
  20   0   0       22.46       19.41      5.58 o
  22   0   0        0.02        5.45     10.60 o
   1   1   0     1525.12     1708.53      9.61 o
   2   1   0     3691.80     4459.92     40.52 o
   3   1   0    16645.01    16479.33    217.50 o
   5   1   0     3758.55     3553.08     18.72 o
   7   1   0      945.25     1023.85      5.20 o
   8   1   0     1320.37     1509.33      7.78 o
   9   1   0     1332.16     1430.57     11.31 o
  10   1   0      182.95      181.99      6.04 o
  11   1   0      282.32      288.53      3.94 o
  12   1   0      435.89      406.09      4.72 o
  13   1   0        4.73        0.28      3.51 o
  14   1   0        2.82        4.20      4.14 o
  15   1   0       34.24       32.98      3.05 o
  16   1   0        6.46        1.75      3.14 o
  17   1   0        0.37       -4.43      4.43 o
  18   1   0        1.92       -2.43      6.50 o
  19   1   0        0.44       -1.56      6.29 o
  20   1   0        7.60        4.45      4.49 o
  21   1   0        4.30       13.79      4.30 o
  22   1   0        0.44       -8.30      9.00 o
   0   2   0     2093.95     2444.34     21.65 o
   1   2   0    21092.79    22490.69    176.71 o
   2   2   0    11702.13    12776.75    125.59 o
   3   2   0      630.64      713.67      7.73 o
   5   2   0     1915.97     1945.35      8.59 o
   6   2   0     1096.20     1089.18      8.02 o
   7   2   0      708.41      743.07      9.21 o
   8   2   0      117.52      140.80      2.54 o
   9   2   0       89.46       87.51      2.50 o
  10   2   0      163.06      175.73      3.28 o
  11   2   0      176.90      142.27      3.28 o
  12   2   0       24.37       20.67      2.49 o
  13   2   0       35.30       37.16      3.71 o
  14   2   0        0.98        0.70      3.79 o
  15   2   0        5.73        5.84      3.76 o
  16   2   0        0.01       -1.31      4.19 o
  17   2   0        0.07       -4.47      4.47 o
  18   2   0        0.02       -1.95      4.21 o
  19   2   0       14.48       14.33      4.13 o
  20   2   0        2.32        4.66      4.33 o
  21   2   0        0.61        5.43      4.37 o
  22   2   0        1.43        4.52      5.28 o
   1   3   0      135.23      170.19      3.53 o
   2   3   0     1976.29     1982.13     12.57 o
   3   3   0      131.52      153.22      2.63 o
   5   3   0       71.75       65.51      1.93 o
   6   3   0      113.50      105.55      2.30 o
   7   3   0       45.91       47.79      2.07 o
   8   3   0       23.79       22.31      2.00 o
   9   3   0       85.21       96.24      2.68 o
  10   3   0       90.32      107.94      4.64 o
  11   3   0       26.98       25.52      2.60 o
  12   3   0       34.92       32.88      3.88 o
  13   3   0        2.14       -0.70      3.42 o
  14   3   0        2.98       -0.45      4.07 o
  15   3   0        1.83        5.83      4.57 o
  16   3   0       10.43       12.17      3.45 o
  17   3   0        9.82        9.14      4.30 o
  18   3   0        7.50       10.43      5.92 o
  19   3   0        0.03        0.14      5.16 o
  20   3   0        0.11       -6.72      7.34 o
  21   3   0        0.07        5.27      5.77 o
   0   4   0      655.16      600.32      7.90 o
   1   4   0       14.27       11.88      2.29 o
   2   4   0      175.34      173.28      3.60 o
   3   4   0      297.54      261.96      4.32 o
   4   4   0      559.55      570.52      6.02 o
   5   4   0       10.16       11.75      2.84 o
   6   4   0       72.78       71.72      3.31 o
   7   4   0      152.12      125.38      3.96 o
   8   4   0      571.94      491.42      6.78 o
   9   4   0      464.98      428.56      6.70 o
  10   4   0       69.91       63.15      5.43 o
  11   4   0       13.80       11.77      4.27 o
  12   4   0       28.88       29.72      4.19 o
  13   4   0       44.80       41.77      4.53 o
  14   4   0        2.39       -3.50      6.04 o
  15   4   0        2.75       -3.80      6.28 o
  16   4   0        0.01        2.53      5.14 o
  17   4   0        1.63       -3.03     13.40 o
  18   4   0        2.21        9.40      5.90 o
  19   4   0        0.04       -8.80      8.80 o
  20   4   0        3.19        1.29      8.40 o
  21   4   0        0.09        0.54      8.59 o
   3   5   0      171.71      136.82      5.44 o
   4   5   0      191.30      223.36      4.72 o
   5   5   0       80.04       96.31      3.98 o
   6   5   0      358.88      393.36      6.18 o
   7   5   0       71.49       85.79      5.15 o
   8   5   0      120.61      142.68      4.86 o
   9   5   0       60.96       50.48      4.25 o
  10   5   0       45.99       40.72      4.14 o
  11   5   0        1.86        1.80      4.28 o
  12   5   0       17.30       22.97      4.17 o
  13   5   0        9.23        7.56      5.05 o
  14   5   0        1.72       -0.54      6.26 o
  15   5   0        8.85        1.83      7.00 o
  16   5   0       16.64       10.95     15.20 o
  17   5   0        0.47       -7.35      7.35 o
  18   5   0        4.83       10.34      6.36 o
  19   5   0        1.62       11.20      9.27 o
  20   5   0        6.28        1.74      7.74 o
   0   6   0       60.40       61.30      5.39 o
   1   6   0      225.64      232.67      5.19 o
   3   6   0      130.82      130.55      4.59 o
   4   6   0       21.05       17.23      3.47 o
   5   6   0       11.65       20.63      4.45 o
   6   6   0        0.16        6.28      5.26 o
   7   6   0      520.32      529.10      8.03 o
   8   6   0        7.65       12.13      3.88 o
   9   6   0       12.30       18.33      3.87 o
  10   6   0        5.29        0.74      3.92 o
  11   6   0        6.37        1.44      5.76 o
  12   6   0       19.49       10.07      4.43 o
  13   6   0       20.54       20.70      4.77 o
  14   6   0        1.09        4.53      6.77 o
  15   6   0        7.36       -0.23      5.72 o
  16   6   0        0.08        1.47      8.68 o
  17   6   0        0.12        5.59      7.72 o
  18   6   0        3.56       -5.01      8.68 o
  19   6   0        1.83        4.57      6.92 o
   1   7   0        1.36       -0.63      4.91 o
   2   7   0       57.22       63.00      4.27 o
   3   7   0        6.26       -3.51      5.41 o
   4   7   0      573.16      615.77      8.70 o
   5   7   0       51.19       54.30      4.46 o
   6   7   0        0.73        4.30      4.46 o
   7   7   0        7.81        9.60      6.62 o
   8   7   0       10.14        3.12     14.67 o
   9   7   0        6.69        0.79      8.21 o
  10   7   0        2.76        0.85      6.00 o
  11   7   0       10.59       12.90      4.49 o
  12   7   0        1.00        5.91      4.56 o
  13   7   0        1.07       -2.20     10.18 o
  14   7   0        0.61        1.88      5.65 o
  15   7   0        9.56        6.53      7.82 o
  16   7   0        3.51        7.28      7.60 o
  17   7   0        1.21        7.07     10.69 o
  18   7   0        2.28        6.64      8.89 o
   0   8   0       23.03       21.01      6.53 o
   1   8   0      168.01      181.08      6.18 o
   2   8   0        0.10        4.34      5.01 o
   3   8   0        2.93        2.67      7.59 o
   4   8   0       28.44       23.05      4.75 o
   5   8   0        3.32       -6.39      6.39 o
   6   8   0        6.96        7.51      5.12 o
   7   8   0        8.88        6.47      4.59 o
   8   8   0       13.78       11.87      4.62 o
   9   8   0        0.00       -8.76     11.67 o
  10   8   0        0.33        0.58      6.65 o
  11   8   0        3.53        7.99      5.05 o
  12   8   0        0.96        8.35      5.59 o
  13   8   0        1.54       12.34      6.56 o
  14   8   0        2.73        7.29      7.49 o
  15   8   0        0.51       -8.42      8.42 o
  16   8   0        3.40        3.29     17.67 o
  17   8   0        3.64       -0.60      9.43 o
   1   9   0       13.06        7.48      6.78 o
   2   9   0       44.20       45.31      5.48 o
   3   9   0       17.61       18.10      6.75 o
   4   9   0        0.70       -4.99      6.48 o
   5   9   0        0.12        0.01      6.90 o
   6   9   0       15.67        7.92      7.18 o
   7   9   0        6.28        7.07      6.06 o
   8   9   0       28.07       25.64      5.49 o
   9   9   0        1.37       -5.82      7.67 o
  10   9   0        2.64        4.73      5.44 o
  11   9   0        2.27        0.04      9.01 o
  12   9   0        3.06        5.38      6.40 o
  13   9   0        0.12        7.10      8.11 o
  14   9   0        0.00       -6.90      6.90 o
  15   9   0        1.63       14.62      6.94 o
   0  10   0        3.76      -11.23     11.23 o
   1  10   0       56.23       50.29     11.21 o
   2  10   0        0.97       13.61      5.22 o
   3  10   0        0.71        3.84      6.23 o
   4  10   0       18.74       14.98      6.58 o
   5  10   0        0.16        3.54      7.41 o
   6  10   0        0.55       -1.39     10.15 o
   7  10   0        0.06        4.49      6.32 o
   8  10   0        0.53       -8.37      8.37 o
   9  10   0        0.49       -2.27      8.14 o
  10  10   0        1.82        0.32      8.14 o
  11  10   0        0.20       15.97      6.59 o
  12  10   0        1.78       -3.36      8.53 o
  13  10   0        0.02       -4.26      8.64 o
   1  11   0       12.50       10.51      7.09 o
   2  11   0       14.36       14.87      6.06 o
   3  11   0        1.81       -9.03     15.72 o
   4  11   0        2.03        3.48      8.29 o
   5  11   0        1.61       12.55      9.10 o
   6  11   0        0.94       10.46      7.18 o
   7  11   0        0.65       -5.85      8.61 o
   8  11   0        2.98        5.47     13.27 o
   9  11   0        0.29        6.38      7.17 o
   0  12   0       12.32        9.58     13.79 o
   1  12   0        3.61        3.21      9.53 o
   2  12   0        0.23       11.27      6.37 o
   3  12   0        0.03        8.00      6.28 o
   4  12   0        0.21        1.70      9.24 o
 -21   0   1        1.77        4.89      8.07 o
 -19   0   1        9.60       12.53      5.05 o
 -17   0   1       73.50       77.46      5.58 o
 -15   0   1       11.40       10.85      3.98 o
 -13   0   1        5.92        6.20      6.39 o
 -11   0   1       23.94       18.15      3.04 o
  -9   0   1      113.72      106.96      3.37 o
  -7   0   1     1599.29     1693.43     29.85 o
  -5   0   1     1749.08     1978.37     16.23 o
  -3   0   1     5286.53     4933.68     17.91 o
   3   0   1     8026.04     7850.16     91.74 o
   5   0   1      817.91      988.88     12.32 o
   7   0   1       15.75       11.87      2.80 o
   9   0   1      109.66       91.53      5.05 o
  11   0   1      928.66      902.83      8.92 o
  13   0   1      145.63      148.70      5.15 o
  15   0   1        1.77        5.95      4.36 o
  17   0   1       10.87       11.36      4.47 o
  19   0   1        4.27        0.47      5.91 o
  21   0   1       11.96        2.14      9.10 o
 -22   1   1       11.47       13.21      5.56 o
 -21   1   1        4.37        1.02      5.86 o
 -20   1   1        1.60       -0.42      5.24 o
 -19   1   1        0.99       -2.25      4.94 o
 -18   1   1        6.20       -2.05      4.63 o
 -17   1   1        3.92       -0.46      3.48 o
 -16   1   1        3.86        2.71      3.64 o
 -15   1   1       10.67        8.06      2.87 o
 -14   1   1       43.65       51.21      2.98 o
 -13   1   1        2.01        0.67      3.19 o
 -12   1   1       13.86       15.47      2.26 o
 -11   1   1       27.14       32.66      2.35 o
 -10   1   1      111.36      116.25      2.61 o
  -9   1   1       27.24       24.73      2.65 o
  -8   1   1     1579.19     1678.16     10.20 o
  -7   1   1      238.03      236.62      2.56 o
  -6   1   1      190.14      168.95      2.23 o
  -5   1   1     1038.24     1286.33     18.13 o
  -4   1   1       77.04       94.94      1.43 o
  -3   1   1      276.35      330.74      2.54 o
  -1   1   1     1400.35     1652.97      8.61 o
   0   1   1      210.03      233.10      3.51 o
   2   1   1     1415.12     1299.12     15.43 o
   3   1   1      646.90      615.09      5.70 o
   4   1   1      674.75      598.98      7.83 o
   6   1   1      481.80      451.50      5.93 o
   8   1   1      160.99      160.78      2.66 o
   9   1   1        9.45        4.55      2.22 o
  10   1   1      221.92      196.60      3.26 o
  11   1   1      130.78      129.00      3.15 o
  12   1   1       97.89       99.66      3.20 o
  13   1   1      234.72      264.80      4.64 o
  14   1   1       66.29       74.43      5.67 o
  15   1   1        5.97       -2.25      3.93 o
  16   1   1       10.61       12.25      3.24 o
  17   1   1        2.38        7.73      7.01 o
  18   1   1        0.09        3.86      4.07 o
  19   1   1        0.31       -3.38      4.48 o
  20   1   1        3.69        4.16      4.77 o
  21   1   1        0.85        0.32      7.07 o
  22   1   1        0.23       -0.95      5.49 o
 -22   2   1        1.49       -6.47      6.47 o
 -21   2   1        0.28        1.58      5.49 o
 -20   2   1        0.02       -5.23      5.23 o
 -19   2   1        0.82       -1.08      4.89 o
 -18   2   1       13.29        8.63      4.49 o
 -17   2   1        6.22        6.60      3.59 o
 -16   2   1       10.20       13.14      3.61 o
 -15   2   1       19.10       22.27      3.03 o
 -14   2   1       24.54       32.50      2.78 o
 -13   2   1        0.04       -0.81      3.38 o
 -12   2   1        9.43        6.40      2.86 o
 -11   2   1        2.81        3.59      2.54 o
 -10   2   1      159.46      155.85      3.37 o
  -9   2   1        1.36        0.21      2.57 o
  -6   2   1     2713.60     2728.51     34.27 o
  -5   2   1      323.02      266.27      3.40 o
  -4   2   1       15.01       14.31      1.21 o
  -2   2   1     7292.27     7828.55    157.13 o
  -1   2   1      213.32      233.55      4.74 o
   0   2   1     3646.98     4578.35    122.16 o
   1   2   1    15483.32    17010.89    182.96 o
   2   2   1    27786.04    26581.53    287.26 o
   4   2   1       44.78       46.00      2.19 o
   6   2   1        2.73        3.25      1.65 o
   7   2   1      283.70      359.52      5.85 o
   8   2   1      125.80      110.76      2.44 o
  10   2   1     1563.13     1638.37     14.96 o
  11   2   1       14.84       14.09      4.83 o
  12   2   1        9.20       14.56      2.56 o
  13   2   1        7.79        5.76      3.01 o
  14   2   1        4.91       -1.14      3.88 o
  15   2   1       31.10       32.60      3.20 o
  16   2   1        0.00       -4.34      4.34 o
  17   2   1        0.60        3.32      4.00 o
  18   2   1        0.06       -2.33      4.84 o
  19   2   1        5.57       -6.18      6.76 o
  20   2   1        0.01        1.80      6.37 o
  21   2   1        0.00        1.40      5.13 o
  22   2   1        1.89       -6.27      6.27 o
 -22   3   1        0.65       -4.26      6.01 o
 -21   3   1        0.98        1.30      4.61 o
 -20   3   1        3.46        1.39      5.35 o
 -19   3   1        2.12       -1.99      5.11 o
 -18   3   1        2.14       -4.47      4.47 o
 -17   3   1       18.68       32.63      7.08 o
 -16   3   1        0.01        1.53      6.27 o
 -15   3   1       12.09       11.79      3.47 o
 -14   3   1       13.81        8.65      3.33 o
 -13   3   1       11.02       10.91      2.75 o
 -12   3   1       19.61       22.79      2.56 o
 -11   3   1      183.78      176.35      3.65 o
 -10   3   1      263.56      295.27      4.99 o
  -9   3   1       71.86       85.78      2.54 o
  -8   3   1       22.59       26.77      1.96 o
  -7   3   1       73.73       89.43      2.25 o
  -6   3   1     2292.07     2529.65     31.57 o
  -5   3   1      368.35      440.04      5.28 o
  -3   3   1      703.30      761.93     13.46 o
  -2   3   1      330.72      370.17      6.96 o
  -1   3   1      547.53      619.00     13.57 o
   0   3   1      748.23      778.58     18.23 o
   3   3   1     3135.35     3185.44     35.86 o
   5   3   1     2743.13     2820.82     34.43 o
   7   3   1      437.14      435.79      5.02 o
   8   3   1      177.27      188.08      6.13 o
   9   3   1       18.10       21.72      3.31 o
  10   3   1      519.19      517.12      8.74 o
  11   3   1       97.56       89.98      3.11 o
  12   3   1        0.87       -0.37      3.21 o
  13   3   1       23.50       28.03      4.85 o
  14   3   1       40.86       35.00      3.19 o
  16   3   1       11.10       12.30      6.39 o
  17   3   1        0.00        2.92      6.64 o
  18   3   1        0.13        3.06      4.44 o
  19   3   1        5.34        6.08      4.69 o
  20   3   1        1.28        3.15      4.89 o
  21   3   1        2.29        2.74      5.76 o
 -21   4   1        4.44       18.37     14.77 o
 -20   4   1        3.47       -8.59      8.59 o
 -19   4   1        4.57       -2.34      7.61 o
 -18   4   1        1.58        5.59      5.95 o
 -17   4   1        9.94        9.42      5.74 o
 -16   4   1        4.60        7.73      5.96 o
 -15   4   1        3.62        2.51     14.37 o
 -14   4   1        0.00        8.78      5.58 o
 -13   4   1       35.88       33.04      5.03 o
 -12   4   1       14.21       11.59      3.87 o
 -11   4   1       85.60       78.24      4.49 o
 -10   4   1        8.40        5.83      3.75 o
  -9   4   1       44.88       42.54      3.65 o
  -8   4   1      551.50      585.90      7.04 o
  -7   4   1       26.68       27.96      2.95 o
  -6   4   1      519.70      505.94      9.26 o
  -4   4   1       97.34       83.66      3.15 o
  -3   4   1      101.25      142.80     28.22 o
  -2   4   1      656.67      708.17     10.46 o
   0   4   1        0.20        4.42      3.03 o
   3   4   1     3229.28     3580.39     19.20 o
   4   4   1     1213.12     1290.17     21.26 o
   5   4   1      829.60      800.78      9.07 o
   6   4   1       51.54       43.83      3.17 o
   7   4   1       18.05       23.48      3.12 o
   9   4   1      394.89      420.75      6.81 o
  10   4   1       36.54       37.71      3.64 o
  11   4   1       52.19       61.37      4.41 o
  12   4   1      112.75      114.34      5.17 o
  13   4   1       47.90       45.63      4.53 o
  14   4   1        1.72        3.75      4.84 o
  15   4   1        1.59       10.85      5.03 o
  16   4   1        3.10       -5.13      6.69 o
  17   4   1        1.94        0.45      7.54 o
  18   4   1        0.03        2.10      7.31 o
  19   4   1        4.95        3.52      8.05 o
  20   4   1        0.05       -1.88      8.36 o
  21   4   1        0.40       10.47      7.00 o
 -21   5   1        0.08       -2.81      8.43 o
 -20   5   1        1.19        0.14      6.80 o
 -19   5   1       13.52       12.90      6.86 o
 -18   5   1        0.65        0.83      7.51 o
 -17   5   1        0.04       -3.23      6.90 o
 -16   5   1        7.14       11.36      5.66 o
 -15   5   1        9.85        6.33      5.43 o
 -14   5   1       14.89        2.15     12.14 o
 -13   5   1       18.19        5.60      4.94 o
 -12   5   1        0.01       -0.49      5.37 o
 -11   5   1       28.87       32.88      3.96 o
 -10   5   1      160.51      163.29      5.36 o
  -9   5   1      229.14      250.43      5.84 o
  -8   5   1        0.50       -4.20      4.79 o
  -7   5   1       18.28       17.49      4.71 o
  -6   5   1        6.84       14.57      2.92 o
  -5   5   1        1.54        4.98      3.54 o
  -4   5   1       16.79       15.50      5.42 o
  -3   5   1      236.70      240.30      4.69 o
  -1   5   1       72.67       82.46      8.22 o
   0   5   1       21.01       22.21      2.94 o
   1   5   1      360.50      400.11      8.57 o
   2   5   1        3.95        1.82      3.23 o
   3   5   1      202.20      221.39      4.68 o
   4   5   1       40.88       36.10      3.31 o
   5   5   1        7.46        8.75      3.17 o
   6   5   1     1059.43     1180.44     16.74 o
   7   5   1        0.50        7.82      3.82 o
   8   5   1       50.37       67.59      9.47 o
   9   5   1       81.58       79.19      4.41 o
  10   5   1        5.41        6.48      4.29 o
  11   5   1        0.01       -2.53      5.25 o
  12   5   1       55.02       52.71      4.66 o
  13   5   1        9.18       19.66      4.17 o
  14   5   1        4.90       -1.93      6.66 o
  15   5   1        0.44        8.24      4.59 o
  16   5   1        0.01       -7.10      7.10 o
  17   5   1        3.09       10.59      5.92 o
  18   5   1        0.61        4.91      7.85 o
  19   5   1        2.11        1.53      8.24 o
  20   5   1        0.44       -9.20      9.20 o
 -20   6   1        0.03        3.29      8.69 o
 -19   6   1        0.59       -7.51      8.37 o
 -18   6   1        5.43       -3.44      8.57 o
 -17   6   1        0.13        6.74      7.45 o
 -16   6   1        0.61        6.73      6.59 o
 -15   6   1        0.41       -0.78      6.71 o
 -14   6   1        1.54        6.95      5.17 o
 -13   6   1        0.95        5.65      5.31 o
 -12   6   1        0.19        7.27     10.33 o
 -11   6   1        3.95       10.78      4.68 o
 -10   6   1        6.26        5.44      5.38 o
  -9   6   1        2.07        1.82      4.17 o
  -8   6   1        3.41       -2.30      6.22 o
  -7   6   1      667.14      640.11      8.63 o
  -6   6   1      269.89      262.18      7.14 o
  -5   6   1        2.64        4.58      5.03 o
  -4   6   1       13.43       11.79      8.71 o
  -2   6   1       47.68       50.31      3.72 o
  -1   6   1      507.39      583.63     15.64 o
   0   6   1       11.84       17.68      3.26 o
   2   6   1       64.79       57.63      7.26 o
   3   6   1      252.79      310.32     16.57 o
   4   6   1       27.86       23.61      3.97 o
   5   6   1       25.60       19.07      3.90 o
   6   6   1      165.23      153.11      5.40 o
   7   6   1      152.07      126.73      6.52 o
   8   6   1       28.38       27.89      4.14 o
   9   6   1        0.28        0.74      5.19 o
  10   6   1       13.41       11.15      4.12 o
  11   6   1       32.13       25.17      4.44 o
  12   6   1        5.09       -8.47     10.86 o
  13   6   1        0.48       -1.58      6.37 o
  14   6   1        1.40       -4.26     15.71 o
  15   6   1        0.03      -11.04     16.64 o
  16   6   1        1.50        6.64      6.04 o
  17   6   1        0.17       -3.38      9.17 o
  18   6   1        6.03       -4.20      6.91 o
  19   6   1        3.98        9.14      7.32 o
 -18   7   1       12.56        4.57      7.52 o
 -17   7   1        2.19        0.01      8.43 o
 -16   7   1        1.28        7.09      6.28 o
 -15   7   1        1.66       -7.60      7.60 o
 -14   7   1       18.68       30.11      5.05 o
 -13   7   1       11.47        6.38      5.80 o
 -12   7   1        4.09       11.92      5.58 o
 -11   7   1        4.28        7.72      5.12 o
 -10   7   1        9.72        5.05      4.94 o
  -9   7   1        8.86        2.56      5.00 o
  -8   7   1        1.51       -5.94      5.94 o
  -7   7   1       52.30       52.26      6.02 o
  -6   7   1        1.47       -4.28      5.58 o
  -5   7   1        8.53       11.18      4.63 o
  -4   7   1       15.96       31.51      6.74 o
  -3   7   1        7.21        8.15      3.82 o
  -2   7   1       38.01       37.52      3.99 o
  -1   7   1       21.20       19.67      3.81 o
   0   7   1        2.40       -2.80      4.85 o
   1   7   1       20.05       23.40      5.93 o
   2   7   1       55.35       63.84      4.51 o
   3   7   1      110.46      104.38      4.97 o
   4   7   1       45.47       49.15      4.57 o
   5   7   1       22.35       20.00      9.88 o
   6   7   1        7.32       10.66      4.16 o
   7   7   1       18.10       21.91      6.82 o
   8   7   1        0.14       -0.19      5.93 o
   9   7   1       47.78       53.59      6.45 o
  10   7   1       18.32       17.79      4.62 o
  11   7   1        1.27       -3.10      6.71 o
  12   7   1        8.36        6.60      6.70 o
  13   7   1        0.27        2.93      6.72 o
  14   7   1        2.45        7.83      9.68 o
  15   7   1        1.05       -0.83      7.28 o
  16   7   1        0.00        0.55     15.47 o
  17   7   1        6.34       19.30     11.53 o
  18   7   1        9.67       19.30      6.57 o
 -17   8   1        2.15       12.47      7.14 o
 -16   8   1        5.38       -1.57      8.61 o
 -15   8   1        0.91       -4.18      7.93 o
 -14   8   1        0.00        6.29      5.44 o
 -13   8   1        0.30       -3.42      7.43 o
 -12   8   1        2.29       -0.06      7.14 o
 -11   8   1        0.05       -7.26      7.26 o
 -10   8   1        0.09       -5.21      5.55 o
  -9   8   1        1.17        1.88      6.27 o
  -8   8   1        3.78        0.22      6.91 o
  -7   8   1        0.01        1.64      6.24 o
  -6   8   1       98.46      105.42      9.49 o
  -5   8   1       85.97       73.48      5.38 o
  -3   8   1      100.50      109.83      5.66 o
  -2   8   1      151.87      168.49      6.14 o
  -1   8   1        0.92       -1.55      5.10 o
   0   8   1       11.11        7.15      6.33 o
   1   8   1       72.52       81.00      5.31 o
   2   8   1       73.69       67.61      6.83 o
   3   8   1       37.57       31.05      4.83 o
   4   8   1       76.83       90.43     14.23 o
   5   8   1       33.09       32.87      5.02 o
   6   8   1       16.74       17.34      4.65 o
   7   8   1        0.11        5.16      4.98 o
   8   8   1        0.00       -0.74      6.13 o
   9   8   1        0.30       -0.33      6.64 o
  10   8   1        0.45        1.79      7.38 o
  11   8   1        2.71       -7.57      7.57 o
  12   8   1        0.00        0.97     10.40 o
  13   8   1        0.40        2.41      6.16 o
  14   8   1        1.29       -1.44      7.49 o
  15   8   1        0.00        5.44      9.79 o
  16   8   1        0.23        6.72      8.42 o
 -15   9   1        0.24       -8.71      8.71 o
 -14   9   1        1.03        4.18     12.22 o
 -13   9   1        0.02       -4.61      7.69 o
 -12   9   1        7.39       -0.61      7.90 o
 -11   9   1        0.22       -6.66      7.42 o
 -10   9   1       12.28       14.08      5.67 o
  -9   9   1       11.61       10.82      5.19 o
  -8   9   1        3.28        1.19      7.09 o
  -7   9   1        1.14        1.66      5.44 o
  -6   9   1        6.98       -2.28      7.00 o
  -5   9   1        2.06        2.26      6.95 o
  -4   9   1       11.09        7.29      5.53 o
  -3   9   1       35.88       44.01      5.11 o
  -2   9   1        0.16        1.20      6.63 o
  -1   9   1       71.76       79.57      5.73 o
   0   9   1        5.41       11.90      5.72 o
   1   9   1        4.99        1.08      5.63 o
   2   9   1        0.71       -2.81      6.68 o
   3   9   1       16.55       10.28      5.63 o
   4   9   1        0.24        1.85     10.48 o
   5   9   1        0.01        3.87      6.95 o
   6   9   1        3.64       -1.75      9.58 o
   7   9   1        2.62        7.70      6.85 o
   8   9   1        3.94        4.99      7.46 o
   9   9   1        0.15       -3.34      7.61 o
  10   9   1       12.41       10.01      6.20 o
  11   9   1        0.07       -8.43      8.43 o
  12   9   1        4.87       12.57      5.56 o
  13   9   1        0.83       -3.87      8.30 o
  14   9   1        0.13       -8.98      8.98 o
 -13  10   1        2.61        8.49      7.28 o
 -12  10   1        0.24       -8.78      8.78 o
 -11  10   1        0.94       -5.86      8.60 o
 -10  10   1        2.89       -6.42      8.32 o
  -9  10   1        0.22       -1.67      8.04 o
  -8  10   1        2.45        1.36      8.37 o
  -7  10   1        5.55       -7.25      7.85 o
  -6  10   1       15.40       16.45      6.65 o
  -5  10   1        7.34       -0.70      7.80 o
  -3  10   1        1.07        5.04      7.54 o
  -2  10   1       12.73       -0.31      8.10 o
  -1  10   1        2.89       -9.38     17.23 o
   0  10   1       24.30       10.58      5.72 o
   1  10   1       17.79       11.32      5.35 o
   2  10   1        2.81       -2.17      7.83 o
   3  10   1        1.37        1.74      7.61 o
   4  10   1        0.87       -7.33     15.29 o
   5  10   1        0.45        2.07      6.33 o
   6  10   1        3.99       13.97      5.42 o
   7  10   1        0.51      -10.98     10.98 o
   8  10   1        1.89        1.96      7.84 o
   9  10   1        3.66        4.43      6.89 o
  10  10   1        0.79       10.98      5.86 o
  11  10   1        3.29       -5.07      7.19 o
  12  10   1        0.32       -6.94      8.63 o
 -10  11   1        2.74        8.20      8.39 o
  -9  11   1        0.34       -0.63      8.54 o
  -8  11   1        7.65        5.88      8.36 o
  -7  11   1        4.96       10.34      6.64 o
  -6  11   1        7.44        1.94      8.83 o
  -5  11   1        0.60        4.52      8.77 o
  -4  11   1        0.03        2.63      8.93 o
  -3  11   1        0.94       -4.00      6.93 o
  -2  11   1       18.19       13.03      7.04 o
  -1  11   1        1.58        6.49      8.36 o
   0  11   1        5.15        5.71      7.03 o
   1  11   1        8.19       -1.28      8.90 o
   2  11   1        8.47        2.98      7.23 o
   3  11   1        0.82        3.74      8.65 o
   4  11   1        0.01        0.37      8.74 o
   5  11   1        6.37       -2.03     14.17 o
   6  11   1        0.62        8.48      6.79 o
   7  11   1        0.10       -2.66      8.72 o
   8  11   1        2.19       -7.30     11.65 o
   9  11   1        0.38        2.84      8.76 o
  -4  12   1        2.42       -8.48      9.86 o
  -3  12   1        0.16        4.34      8.93 o
  -2  12   1        1.28        5.18      7.90 o
  -1  12   1        0.40       -5.03      9.31 o
   0  12   1        0.48        2.69      9.06 o
   1  12   1        3.72        1.33      9.33 o
   2  12   1        2.62        1.45      9.33 o
   3  12   1        2.10        2.30      7.62 o
 -22   0   2        0.67        1.48      8.15 o
 -20   0   2        4.23       -0.41      5.76 o
 -18   0   2       13.77       15.06      5.00 o
 -16   0   2       76.21       83.05      5.05 o
 -14   0   2       14.56       19.84      3.75 o
 -12   0   2        8.48       15.22      3.01 o
 -10   0   2        3.02        0.45      3.23 o
  -8   0   2     1987.40     1995.96     13.58 o
  -6   0   2     1351.00     1355.71      9.97 o
  -4   0   2    10318.98     8868.66     49.04 o
  -2   0   2     4656.31     4458.37      9.99 o
   2   0   2     9340.43     8185.36     97.18 o
   4   0   2        4.70        2.18      1.99 o
   6   0   2     2312.27     2080.73     24.59 o
   8   0   2       89.74       83.91      3.04 o
  10   0   2      415.55      438.63     12.56 o
  12   0   2      317.46      341.68      6.48 o
  14   0   2       29.57       29.63      6.86 o
  16   0   2       16.47        8.66      5.00 o
  18   0   2        0.05        0.40      5.37 o
  20   0   2        0.03       -6.59      8.85 o
 -23   1   2        0.35        2.32      5.92 o
 -22   1   2        3.97        5.02      5.26 o
 -21   1   2        3.32        3.95      4.48 o
 -20   1   2       18.99       28.29      3.90 o
 -19   1   2        0.06        0.25      3.91 o
 -18   1   2        4.21       12.36      4.03 o
 -17   1   2       22.71       24.45      3.18 o
 -16   1   2        0.43       -2.52      3.59 o
 -15   1   2       20.34       19.13      2.69 o
 -14   1   2        0.26        5.37      3.00 o
 -13   1   2       13.77       13.85      2.38 o
 -12   1   2       61.24       55.71      5.14 o
 -11   1   2        2.43        2.05      2.42 o
 -10   1   2        1.95        1.89      2.36 o
  -9   1   2       31.40       38.15      2.00 o
  -8   1   2      290.52      357.57      4.25 o
  -6   1   2       22.64       19.51      1.29 o
  -5   1   2        8.28        5.01      1.82 o
  -4   1   2     7737.85     7922.86     43.01 o
  -3   1   2     1006.41     1094.78      9.61 o
  -2   1   2      267.69      272.60      4.25 o
  -1   1   2     2275.85     2281.32     29.24 o
   0   1   2     4110.90     3801.70     27.28 o
   1   1   2     5434.09     5953.79     63.61 o
   2   1   2    10942.18    10046.43    121.15 o
   3   1   2     3514.75     3278.20     16.14 o
   4   1   2     1707.37     1647.38     15.19 o
   5   1   2     1584.48     1591.67     11.59 o
   6   1   2       35.39       42.01      1.57 o
   7   1   2        0.01       -1.74      3.41 o
   8   1   2       88.28       77.34      2.21 o
   9   1   2      336.51      326.95      4.95 o
  11   1   2      219.15      222.77      3.81 o
  12   1   2      105.91      110.26      3.41 o
  13   1   2       13.31        6.86      3.58 o
  14   1   2       78.72       65.97      3.22 o
  15   1   2       12.94        8.12      3.22 o
  16   1   2        6.70       10.74      3.86 o
  17   1   2       13.19        6.62      3.94 o
  18   1   2        1.37       -4.67      4.73 o
  19   1   2        0.00       -1.39      5.08 o
  20   1   2        1.57        7.16      6.04 o
  21   1   2        0.25        2.63      5.51 o
 -22   2   2        4.84        0.83      5.34 o
 -21   2   2        5.61        5.46      4.94 o
 -20   2   2        1.88        4.70      5.02 o
 -19   2   2       18.37       27.01      5.21 o
 -18   2   2       37.75       45.24      3.84 o
 -17   2   2        1.01        0.54      3.80 o
 -16   2   2       32.30       27.01      3.19 o
 -15   2   2       29.55       30.44      2.97 o
 -14   2   2        0.03        0.65      3.48 o
 -13   2   2        0.33       -0.17      3.26 o
 -12   2   2       13.80       14.66      2.85 o
 -11   2   2       13.54       12.70      2.61 o
 -10   2   2      165.84      182.83      3.17 o
  -9   2   2      463.19      450.13      4.04 o
  -8   2   2      537.79      605.22      6.58 o
  -7   2   2     1287.56     1144.03     10.65 o
  -5   2   2       63.34       66.53      2.24 o
  -3   2   2     3507.17     3366.99     36.01 o
  -2   2   2     1676.53     1845.87      6.72 o
  -1   2   2      302.23      342.72      5.83 o
   0   2   2      415.35      444.00     10.48 o
   2   2   2      178.68      172.23      1.92 o
   3   2   2      126.87      136.01      4.12 o
   4   2   2     1288.76     1184.51     14.10 o
   5   2   2       13.89       14.16      1.83 o
   9   2   2        2.77        4.12      2.29 o
  11   2   2       56.12       49.81      2.69 o
  12   2   2      210.23      242.24      4.22 o
  13   2   2       73.81       81.49      3.34 o
  14   2   2       58.99       61.31      3.45 o
  15   2   2        1.94        5.36      4.51 o
  16   2   2        0.06       -2.91      4.33 o
  17   2   2        5.63        1.54      4.23 o
  18   2   2        0.05        2.41      4.18 o
  19   2   2        0.04        0.92      5.13 o
  20   2   2        0.55        1.20      5.46 o
  21   2   2        0.38        2.17      4.80 o
 -22   3   2        0.03       -1.13      5.14 o
 -21   3   2        1.63       -1.16      5.10 o
 -20   3   2        0.11       -4.09      5.34 o
 -19   3   2       12.94       18.96      3.82 o
 -18   3   2        1.17        8.78      3.55 o
 -17   3   2       11.48       15.15      3.56 o
 -16   3   2        2.68        3.12      3.80 o
 -15   3   2        1.00        2.36      3.89 o
 -14   3   2        4.32        3.60      3.05 o
 -13   3   2       65.43       59.85      3.07 o
 -12   3   2      431.87      408.57      4.90 o
 -11   3   2      212.86      211.24      3.59 o
 -10   3   2      300.86      324.05      4.64 o
  -9   3   2      404.39      411.43      5.33 o
  -8   3   2      363.81      342.36      5.72 o
  -7   3   2        0.51        1.29      2.39 o
  -6   3   2      560.29      557.60     10.85 o
  -5   3   2      112.33      128.94      2.24 o
  -3   3   2     4274.52     4843.95     80.89 o
  -2   3   2      845.36      862.98     10.33 o
  -1   3   2       20.13       21.02      1.34 o
   1   3   2       44.86       39.70      1.67 o
   3   3   2      327.25      282.28      4.59 o
   4   3   2        4.09        4.19      1.64 o
   5   3   2        9.15        5.75      1.96 o
   6   3   2      325.67      346.22      3.50 o
   8   3   2        0.13       -0.61      2.77 o
   9   3   2      191.98      175.40      4.90 o
  10   3   2       45.95       40.12      2.64 o
  11   3   2       16.04       24.78      5.07 o
  12   3   2        0.01       -2.18      3.23 o
  13   3   2       21.26       24.29      4.87 o
  14   3   2       13.68        7.45      3.98 o
  15   3   2       19.95       11.78      3.54 o
  16   3   2       31.92       31.30      3.37 o
  17   3   2        0.11        6.28      4.13 o
  18   3   2        0.09       -5.29      5.29 o
  19   3   2        0.61        5.77      3.80 o
  20   3   2        1.86       -1.31      5.65 o
  21   3   2        0.37       11.66      4.70 o
 -22   4   2        1.26       -1.03      8.03 o
 -21   4   2        0.34        6.89      6.43 o
 -20   4   2        0.54       -1.71     12.17 o
 -19   4   2        7.23       13.65      5.28 o
 -18   4   2        0.08       -4.05      6.94 o
 -17   4   2        4.85       11.69      4.78 o
 -16   4   2       13.14       15.89      4.68 o
 -15   4   2        3.83        4.31      5.87 o
 -14   4   2       22.79       27.92      4.28 o
 -13   4   2       26.07       33.57      4.76 o
 -12   4   2       41.32       41.31      4.27 o
 -11   4   2       31.09       40.20      3.70 o
 -10   4   2       16.25        8.42      3.82 o
  -9   4   2       37.98       29.96      3.43 o
  -8   4   2      275.81      255.99      5.25 o
  -7   4   2      622.09      569.74     28.83 o
  -6   4   2      179.47      181.07      7.14 o
  -5   4   2        4.79       -0.96      3.73 o
  -4   4   2       15.74       17.32      2.32 o
   0   4   2      228.52      210.25      8.53 o
   1   4   2      470.90      625.25     38.17 o
   2   4   2     1036.69     1227.29     30.19 o
   3   4   2     4024.45     4246.78     21.08 o
   5   4   2      180.38      203.71      4.39 o
   6   4   2      116.21      113.52      3.88 o
   7   4   2      101.11       79.34     10.37 o
   8   4   2       97.14      112.43      4.43 o
   9   4   2      483.26      461.91      7.15 o
  10   4   2       76.99       72.85      4.29 o
  11   4   2        2.18       -1.86      5.16 o
  12   4   2       11.13        5.40      5.65 o
  13   4   2       46.82       40.91      4.70 o
  14   4   2       21.49       27.92      4.56 o
  15   4   2       14.11       10.32      5.47 o
  16   4   2        3.73        5.75      6.68 o
  17   4   2        1.03       -2.59      6.69 o
  18   4   2        0.03       -7.42      7.42 o
  19   4   2        3.66        6.78      6.43 o
  20   4   2        2.56        3.13      8.25 o
 -21   5   2        0.17       -2.22      7.91 o
 -20   5   2        0.01        2.69      8.17 o
 -19   5   2        5.09        7.78      6.68 o
 -18   5   2        3.66        5.68      7.50 o
 -17   5   2        3.42       10.11      8.51 o
 -16   5   2        2.11        3.29      7.07 o
 -15   5   2        2.43        2.56      6.53 o
 -14   5   2        0.03        2.24      5.93 o
 -13   5   2       35.56       29.09      7.10 o
 -12   5   2       15.61       16.35      4.01 o
 -11   5   2      148.51      157.99      5.50 o
 -10   5   2        0.01        0.00      4.79 o
  -9   5   2      170.48      177.91      5.29 o
  -8   5   2      272.03      256.54      5.64 o
  -7   5   2        6.13       12.64      5.23 o
  -6   5   2        7.38       12.68      2.93 o
  -5   5   2      483.07      451.83      6.13 o
  -4   5   2       75.36       94.22      3.79 o
  -3   5   2       33.47       28.73      3.00 o
  -2   5   2       73.55       57.31      3.20 o
  -1   5   2       28.80       32.39      3.07 o
   0   5   2       25.12       20.95      2.97 o
   1   5   2       34.74       35.99      2.99 o
   3   5   2       16.03       14.87      3.44 o
   4   5   2        3.41        5.33      2.85 o
   5   5   2      553.52      528.19     14.11 o
   6   5   2      245.10      258.72      6.11 o
   7   5   2       23.96       16.90      5.25 o
   8   5   2       21.76       25.53      3.64 o
  10   5   2       10.85       12.27      5.56 o
  11   5   2       42.53       38.54      6.71 o
  12   5   2       23.95       12.96      5.36 o
  13   5   2        5.58        6.46      4.90 o
  14   5   2        5.13        9.31      5.01 o
  15   5   2        3.60       -6.72      6.72 o
  16   5   2        0.95        6.73     10.76 o
  17   5   2        0.39        2.81      7.36 o
  18   5   2        1.24        9.72      6.30 o
  19   5   2        5.51      -12.79     12.79 o
 -20   6   2        1.88       11.92      5.97 o
 -19   6   2        1.88       -2.65     15.25 o
 -18   6   2        0.00       -4.68      7.88 o
 -17   6   2        2.68        7.94      5.93 o
 -16   6   2        3.81        4.03     15.04 o
 -15   6   2        1.77       -2.70      6.79 o
 -14   6   2        1.36       -5.66      6.44 o
 -13   6   2        5.93        6.73     13.31 o
 -12   6   2        8.81        8.93      6.89 o
 -11   6   2        2.26        0.20      5.62 o
 -10   6   2        0.45       -4.32      6.98 o
  -9   6   2       43.58       40.51      4.17 o
  -8   6   2       59.85       54.49      4.40 o
  -7   6   2       39.57       41.37      4.10 o
  -6   6   2      129.37      123.75      4.88 o
  -5   6   2       83.40       80.55      4.11 o
  -4   6   2      109.61       97.17      4.09 o
  -3   6   2       34.34       40.77      3.66 o
  -2   6   2      153.05      163.92      4.76 o
  -1   6   2      212.57      242.41      5.88 o
   2   6   2        0.20        3.39      4.47 o
   3   6   2       14.54       21.91      3.61 o
   4   6   2     1731.32     1898.57     46.45 o
   5   6   2        0.86        2.11      5.45 o
   6   6   2        0.23        1.58      3.79 o
   7   6   2       79.37       79.35      4.80 o
   8   6   2        2.31       -5.76      5.76 o
  10   6   2       47.83       37.15      5.67 o
  11   6   2        0.25        2.53      6.76 o
  12   6   2        0.78       12.72      5.04 o
  13   6   2        0.99       -1.40      8.52 o
  14   6   2       33.40       30.77      5.36 o
  15   6   2       11.24        3.72      7.25 o
  16   6   2        0.17        3.67      5.63 o
  17   6   2        0.03        5.74      7.48 o
  18   6   2        0.35        8.20      6.60 o
  19   6   2        2.56      -14.61     15.66 o
 -19   7   2        1.23        4.36      6.66 o
 -18   7   2        0.23       -5.66      8.60 o
 -17   7   2        3.62       -8.73      9.99 o
 -16   7   2       13.77        8.15      5.58 o
 -15   7   2        0.12       -7.40      7.40 o
 -14   7   2        5.66       -5.22      8.04 o
 -13   7   2        1.45        0.92      5.60 o
 -12   7   2        0.44       -1.49      6.23 o
 -11   7   2        7.30       14.19      4.16 o
 -10   7   2        0.10        4.57      6.18 o
  -9   7   2        1.75        2.51      5.54 o
  -8   7   2      103.66      101.82     12.66 o
  -7   7   2      102.00      100.34      5.14 o
  -6   7   2        6.83        0.01      5.27 o
  -5   7   2       42.26       36.15      4.08 o
  -4   7   2        0.58       -1.58      5.36 o
  -3   7   2       30.00       21.83     12.92 o
  -2   7   2       60.62       73.20      4.85 o
  -1   7   2       35.30       42.85      4.05 o
   0   7   2       12.92       14.58      5.01 o
   1   7   2      166.64      163.47      6.26 o
   2   7   2      120.65      107.01     15.59 o
   3   7   2        0.13       -6.67      7.74 o
   4   7   2       17.05       22.42      5.61 o
   5   7   2      123.77      128.82      9.20 o
   6   7   2        3.55       -2.16      6.37 o
   7   7   2      125.55      122.93      5.54 o
   8   7   2       46.91       55.76      4.88 o
   9   7   2        4.75        6.15      5.07 o
  10   7   2       27.95       37.24      5.11 o
  11   7   2        0.52        2.47      5.33 o
  12   7   2        4.41        0.61      6.74 o
  13   7   2        6.50        4.57      7.43 o
  14   7   2        0.18       11.10      5.88 o
  15   7   2        3.51        8.39     10.60 o
  16   7   2        0.06       -0.25     15.59 o
  17   7   2        0.15       -2.49      8.72 o
 -17   8   2        3.42        7.35      7.28 o
 -16   8   2        2.54        6.60      8.10 o
 -15   8   2        1.79       -0.55     10.08 o
 -14   8   2        0.07        3.92      7.31 o
 -13   8   2        0.06        1.46      8.63 o
 -12   8   2        1.41        7.64      5.76 o
 -11   8   2        3.08        5.50      6.68 o
 -10   8   2       14.00       14.70      4.73 o
  -9   8   2       11.26       14.64      4.59 o
  -8   8   2        5.87       10.32      5.02 o
  -7   8   2        9.01        6.32     12.25 o
  -6   8   2       20.46       28.25      4.85 o
  -5   8   2       21.42       25.80      4.69 o
  -4   8   2      205.41      212.70     11.98 o
  -3   8   2      119.77      145.17      5.99 o
  -1   8   2        1.45        5.46      4.87 o
   0   8   2       83.57       82.80      5.27 o
   1   8   2       34.73       37.67      6.08 o
   2   8   2       86.98       87.71      6.64 o
   3   8   2        5.37        2.21      6.41 o
   4   8   2       18.18       18.33      4.43 o
   5   8   2      134.65      144.40      6.07 o
   6   8   2        2.89        1.66      6.19 o
   7   8   2        3.21        8.65      4.98 o
   8   8   2        1.19       -6.55      6.55 o
   9   8   2       31.24       30.63      5.22 o
  10   8   2       23.63       14.93      5.37 o
  11   8   2       19.67       19.64      6.32 o
  12   8   2        0.28       -7.52      7.52 o
  13   8   2        0.55        4.99      5.99 o
  14   8   2        1.06       -1.31      6.85 o
  15   8   2        0.03        5.84      8.17 o
  16   8   2        4.83       -8.23      8.92 o
 -15   9   2        0.94       -2.06      6.89 o
 -14   9   2        1.28        6.38      8.37 o
 -13   9   2        3.89        5.67      6.29 o
 -12   9   2        0.95       -4.73      7.30 o
 -11   9   2        4.34       12.30      6.06 o
 -10   9   2        0.14       -7.27      7.27 o
  -9   9   2        0.07       -6.17      7.05 o
  -8   9   2        1.80        4.25      5.66 o
  -7   9   2        2.87        1.95      6.81 o
  -6   9   2        5.07        6.60      5.19 o
  -5   9   2       25.62       26.47      9.24 o
  -4   9   2       13.91        5.96      6.87 o
  -3   9   2       19.06       15.17      5.96 o
  -2   9   2        6.11        8.86      6.75 o
  -1   9   2        0.08       -6.93      6.93 o
   1   9   2        6.09       -2.15      6.99 o
   2   9   2       84.90       90.26      7.99 o
   3   9   2        2.80        3.24      6.88 o
   4   9   2        0.04       -7.09      7.09 o
   5   9   2       16.76       10.80      8.83 o
   6   9   2        0.06       -3.05      6.90 o
   7   9   2       55.21       59.20      6.25 o
   8   9   2       16.35       26.38      5.60 o
   9   9   2        0.17       -4.36      7.79 o
  10   9   2        6.20       14.73      6.59 o
  11   9   2        0.11        3.47      7.66 o
  12   9   2        1.12        1.86      7.98 o
  13   9   2        0.22       -8.12      8.26 o
  14   9   2        0.39        8.89      7.03 o
 -13  10   2        2.39        4.63      7.02 o
 -12  10   2        1.13       -2.40      8.39 o
 -11  10   2        2.18        2.81     10.51 o
 -10  10   2        0.62        3.65      6.34 o
  -9  10   2        0.30       -6.50     11.05 o
  -8  10   2        8.10       -8.07      8.07 o
  -7  10   2        4.51        0.48      7.51 o
  -6  10   2        0.06       -7.81      7.81 o
  -5  10   2        1.28       -6.79     12.27 o
  -4  10   2       11.15        6.57     10.11 o
  -3  10   2        8.87        9.78      7.79 o
  -2  10   2        1.82       -1.00      7.59 o
  -1  10   2       12.20        8.31      6.14 o
   0  10   2        0.59       -4.72      7.68 o
   1  10   2       28.41       35.04      5.57 o
   2  10   2       10.07       11.72      6.13 o
   3  10   2        5.93       -6.98     16.84 o
   4  10   2        0.60        2.60      7.42 o
   5  10   2        7.64        8.95      7.77 o
   6  10   2       18.16       22.50      6.07 o
   7  10   2        5.86        5.15      8.16 o
   8  10   2       10.87       14.84      6.97 o
   9  10   2        1.30       -7.35      8.09 o
  10  10   2        0.01       -1.68      8.80 o
  11  10   2        0.13        2.02     14.43 o
  12  10   2        2.65       -9.13      9.13 o
 -10  11   2        0.00       -4.98     10.71 o
  -9  11   2        0.03       -5.68      8.87 o
  -8  11   2        0.70        0.32      8.97 o
  -7  11   2        0.38       -2.33     14.06 o
  -6  11   2        1.60       -3.33      7.11 o
  -5  11   2        0.77        0.00      8.51 o
  -4  11   2        0.16       -5.54      8.47 o
  -3  11   2       10.99       12.81      6.08 o
  -2  11   2       35.19       38.67      6.86 o
  -1  11   2        1.10       10.79      6.74 o
   0  11   2        1.47        4.24      8.52 o
   1  11   2        0.99       -4.40      8.21 o
   2  11   2        4.37        8.60      6.90 o
   3  11   2        4.06        1.05      8.68 o
   4  11   2        0.47        5.32      6.56 o
   5  11   2        1.55        4.15      8.33 o
   6  11   2        4.12        5.49      5.75 o
   7  11   2        0.00        6.91      6.97 o
   8  11   2        0.75       -3.28      8.92 o
   9  11   2        0.13       -0.45     11.12 o
  -4  12   2        0.84       -0.68      9.05 o
  -3  12   2        4.16       12.09      7.33 o
  -2  12   2        3.05       -1.23      9.22 o
  -1  12   2        3.01       -3.71      9.44 o
   0  12   2        5.90        7.12      7.55 o
   1  12   2        0.21       13.49      7.02 o
   2  12   2        0.05       -9.77      9.77 o
   3  12   2        1.63        1.35      9.21 o
 -23   0   3       10.22        8.84     12.51 o
 -21   0   3        0.03       -9.92     10.88 o
 -19   0   3       14.69       23.09      6.39 o
 -17   0   3       49.25       33.43      6.53 o
 -15   0   3        3.32        1.03      7.35 o
 -13   0   3       59.01       45.74      5.04 o
 -11   0   3       70.57       63.35      4.64 o
  -9   0   3       22.89       23.96      3.57 o
  -7   0   3     1728.32     1958.75     17.36 o
  -5   0   3     6969.47     6485.58     25.97 o
  -3   0   3     1709.63     1742.20     10.98 o
  -1   0   3     6354.50     6134.42     17.64 o
   3   0   3     8131.98     7406.83     27.64 o
   7   0   3      276.73      284.89      6.12 o
   9   0   3       20.28       20.75      3.88 o
  11   0   3       31.46       17.22      4.87 o
  13   0   3      283.15      225.20      8.86 o
  17   0   3        7.82        2.37      9.66 o
  19   0   3        1.62      -10.69     10.69 o
  21   0   3        0.08       10.11     11.32 o
 -23   1   3        0.00       -0.43      8.27 o
 -22   1   3        2.63       10.57      6.71 o
 -21   1   3        0.63        2.93      6.04 o
 -20   1   3        0.02       -7.00      7.00 o
 -19   1   3        0.01       -0.72      5.40 o
 -18   1   3        0.06       -0.14      6.18 o
 -17   1   3        0.39        4.32      5.80 o
 -16   1   3        9.35       10.26      4.07 o
 -15   1   3       86.43       89.28      6.38 o
 -14   1   3       85.40       72.14      7.82 o
 -13   1   3        4.70       -3.31      4.53 o
 -12   1   3        0.36        1.19      3.23 o
 -11   1   3       50.77       41.36      3.14 o
 -10   1   3      623.65      599.79      8.19 o
  -9   1   3      282.52      295.52      8.49 o
  -7   1   3     1548.80     1658.68     11.61 o
  -6   1   3       46.44       48.74      2.13 o
  -5   1   3     5106.00     5281.29     62.96 o
  -4   1   3      409.84      421.48      7.76 o
  -3   1   3       11.88       11.40      1.32 o
  -1   1   3     6496.94     7230.99     31.08 o
   0   1   3     1872.53     2108.82     23.60 o
   1   1   3    10233.99    10783.30    197.10 o
   2   1   3     8334.41     8431.75     19.86 o
   3   1   3      128.89      157.23      2.57 o
   4   1   3     1337.79     1380.50      9.06 o
   5   1   3      136.46      120.24      4.43 o
   6   1   3       98.76      101.76      2.98 o
   8   1   3      872.41      787.49      7.28 o
   9   1   3        0.06       -0.36      3.75 o
  10   1   3        5.13        2.41      3.37 o
  11   1   3       62.24       59.04      4.09 o
  12   1   3        3.84        3.28      4.10 o
  13   1   3      165.88      161.39     14.99 o
  14   1   3        2.38       -5.90      5.90 o
  15   1   3       23.12       34.68      4.49 o
  16   1   3        3.10        2.23      4.77 o
  17   1   3        0.15       -6.51      6.51 o
  18   1   3        0.51        1.87      7.73 o
  19   1   3        1.35       -2.77      7.24 o
  20   1   3        0.06        4.95      6.10 o
  21   1   3        0.81       11.67      7.14 o
 -23   2   3        1.65       14.12      8.22 o
 -22   2   3        0.87        7.82      6.45 o
 -21   2   3        1.01       -4.49      8.16 o
 -20   2   3        3.68        7.34      5.84 o
 -19   2   3        1.39        5.51      5.28 o
 -18   2   3        0.14       -3.46      6.56 o
 -17   2   3       39.52       38.32      8.26 o
 -16   2   3       43.03       41.01      8.33 o
 -15   2   3        1.62       -1.86      8.81 o
 -14   2   3       73.38       70.16      4.35 o
 -13   2   3       79.96       63.77      5.14 o
 -12   2   3       13.25       14.08      3.18 o
 -11   2   3       90.27      113.67      3.97 o
 -10   2   3      598.71      601.71      9.88 o
  -8   2   3      497.44      473.55      5.35 o
  -7   2   3       27.93       36.59      3.12 o
  -6   2   3      317.42      366.94     15.74 o
  -5   2   3     2540.61     3090.02     14.58 o
  -3   2   3        1.34        0.29      1.68 o
  -2   2   3     7117.25     7463.67    156.93 o
  -1   2   3      575.71      630.54     30.50 o
   0   2   3      110.04      124.00      5.53 o
   1   2   3     5858.98     6558.66     18.81 o
   2   2   3     1795.30     1923.05     10.97 o
   3   2   3     2103.03     2097.64     12.18 o
   4   2   3     2673.28     2813.00     23.59 o
   5   2   3      727.16      771.64     14.10 o
   6   2   3      413.69      347.66      4.80 o
   8   2   3      397.03      385.97      5.57 o
   9   2   3        6.48        6.51      3.29 o
  10   2   3        1.35       -4.79      4.79 o
  11   2   3      150.99      125.13      4.70 o
  12   2   3       41.27       31.88      3.99 o
  13   2   3       12.45       10.19      4.65 o
  14   2   3        7.28        5.96     12.74 o
  15   2   3       40.08       34.10      4.75 o
  16   2   3       10.26       14.22     11.02 o
  17   2   3        9.13        4.71      8.80 o
  18   2   3        4.26        4.78      5.75 o
  19   2   3        2.29        7.29      5.71 o
  20   2   3        0.64        0.54      7.93 o
  21   2   3        1.53       -3.01      8.47 o
 -22   3   3        1.16        5.68      6.11 o
 -21   3   3        7.47        6.92      8.57 o
 -20   3   3        5.55       -0.21      7.59 o
 -19   3   3       20.40       22.20      5.30 o
 -18   3   3        2.68       -0.85     13.35 o
 -17   3   3        0.29        3.23      5.87 o
 -16   3   3        2.60        1.24      6.06 o
 -14   3   3        0.01       -4.55      4.99 o
 -13   3   3      171.40      198.67      5.72 o
 -12   3   3       14.12        8.16      3.98 o
 -11   3   3       32.90       34.23      5.91 o
 -10   3   3        7.32        6.81      3.27 o
  -9   3   3        4.85        4.46      3.68 o
  -8   3   3      405.67      473.21      5.76 o
  -7   3   3        1.57       -0.42      3.30 o
  -6   3   3     2501.76     2712.48     16.27 o
  -5   3   3      878.52      804.86      6.23 o
  -4   3   3     1294.63     1461.81     28.48 o
  -3   3   3      166.36      199.38     10.38 o
  -2   3   3      729.15      787.11     23.23 o
  -1   3   3     1073.75     1352.17     61.82 o
   0   3   3       33.18       30.77      2.05 o
   1   3   3     2028.86     1857.05     74.12 o
   2   3   3     1604.85     1809.67     21.43 o
   3   3   3     1979.93     2448.20     25.20 o
   4   3   3     2119.73     2024.89     14.08 o
   5   3   3      325.38      409.96     14.08 o
   7   3   3        1.18       -3.30      5.36 o
   8   3   3      189.31      169.43      4.42 o
   9   3   3      111.41      114.28      5.62 o
  10   3   3       95.85       89.24      4.45 o
  11   3   3      230.78      232.22      5.96 o
  12   3   3       83.30       79.04      4.69 o
  13   3   3       30.34       35.31      4.42 o
  14   3   3       19.76       31.67      4.91 o
  15   3   3        0.30       -2.78      6.09 o
  16   3   3       11.01        9.45      5.61 o
  17   3   3        1.30        8.40      5.47 o
  18   3   3        0.50       -0.55      7.65 o
  19   3   3        0.31       -8.13      8.13 o
  20   3   3        0.58       -8.33      8.33 o
 -22   4   3        0.81       13.19      8.26 o
 -21   4   3        5.81       21.75      8.13 o
 -20   4   3        2.67       -7.93     11.42 o
 -19   4   3        0.50        7.16      7.36 o
 -18   4   3        0.71       -9.71      9.71 o
 -17   4   3        0.51        6.95      9.04 o
 -16   4   3       14.97       20.30      6.44 o
 -15   4   3        2.30        4.02      8.69 o
 -14   4   3       21.32       16.30      5.92 o
 -13   4   3        0.11       -3.84      7.35 o
 -12   4   3      127.49      143.66      7.10 o
 -11   4   3        5.16       -6.30      6.84 o
 -10   4   3      106.82      105.05      5.79 o
  -9   4   3      488.12      483.03      9.54 o
  -8   4   3      406.60      438.01      8.83 o
  -7   4   3        2.49       -4.91      5.65 o
  -6   4   3        0.15       -3.34      5.05 o
  -5   4   3        5.31        6.19      3.59 o
  -3   4   3     1020.95     1085.78     10.63 o
  -2   4   3     1454.17     1657.73     15.62 o
  -1   4   3      166.62      143.72      4.62 o
   1   4   3      692.25      721.18      8.86 o
   2   4   3      295.64      295.76      6.52 o
   4   4   3      207.56      189.49      6.01 o
   5   4   3     1586.37     1486.26     15.42 o
   6   4   3      218.42      236.60      7.10 o
   7   4   3      125.34      137.39      6.19 o
   8   4   3     1127.44     1097.69     14.20 o
   9   4   3      103.10      101.63      6.61 o
  10   4   3       12.78        1.94      6.84 o
  11   4   3        0.78       -3.47      6.93 o
  12   4   3      173.92      178.38      8.50 o
  13   4   3        7.67       22.88      6.01 o
  14   4   3       40.79       34.48      7.04 o
  15   4   3        2.21        6.93      8.73 o
  16   4   3        0.89        4.95      9.37 o
  17   4   3        4.25        5.28     10.34 o
  18   4   3        0.24      -11.23     11.23 o
  19   4   3        3.41      -11.45     11.51 o
  20   4   3        0.72      -11.52     11.52 o
 -21   5   3        0.00        3.81     11.62 o
 -20   5   3        0.72        5.96     10.91 o
 -19   5   3        1.05        5.61     10.71 o
 -18   5   3       12.54        6.32      8.21 o
 -17   5   3       15.96       -0.99     11.28 o
 -16   5   3        4.17        6.02      9.71 o
 -15   5   3        0.64       -6.09      8.61 o
 -14   5   3       43.36       43.32      6.50 o
 -13   5   3       34.01       35.05      6.29 o
 -12   5   3        0.25        0.00      7.63 o
 -11   5   3       43.03       41.47      5.85 o
 -10   5   3        1.17       10.51      4.58 o
  -9   5   3        1.74       -6.73      6.73 o
  -8   5   3      163.96      181.46      7.01 o
  -7   5   3      337.45      360.84      8.50 o
  -6   5   3      151.23      182.51      6.56 o
  -5   5   3      274.81      247.01      7.02 o
  -4   5   3      319.03      335.86      7.52 o
  -3   5   3      125.52      119.21      5.47 o
  -2   5   3       34.92       33.58      4.41 o
  -1   5   3     1505.52     1723.66     18.13 o
   0   5   3      449.51      453.49      8.23 o
   1   5   3        6.67       -0.66      5.24 o
   2   5   3       97.07      103.17      5.22 o
   3   5   3        0.23        0.23      5.56 o
   4   5   3       50.73       41.95      4.96 o
   5   5   3      151.53      164.04      6.93 o
   6   5   3      284.31      283.91      8.40 o
   7   5   3       47.55       60.27      5.84 o
   8   5   3        3.46        5.96      5.08 o
   9   5   3       20.03       21.07      5.58 o
  10   5   3        2.84        6.42      5.21 o
  11   5   3       26.94       36.76      6.10 o
  12   5   3       48.72       47.39      6.99 o
  13   5   3       13.40       13.25      6.41 o
  14   5   3        3.49       11.12      6.13 o
  15   5   3        2.19       18.04      6.64 o
  16   5   3        2.68        8.95      9.89 o
  17   5   3        8.48       10.09     11.49 o
  18   5   3        1.22       -4.78     11.29 o
  19   5   3        3.03       -0.96      8.60 o
 -20   6   3        0.19        3.81     11.43 o
 -19   6   3        0.40       -5.99     11.86 o
 -18   6   3        0.84       -8.47     11.03 o
 -17   6   3        4.86        5.87     10.68 o
 -16   6   3        0.01      -10.52     10.52 o
 -15   6   3       18.83       34.57      7.13 o
 -14   6   3        6.94       -0.45      9.14 o
 -13   6   3        9.56       15.37      5.88 o
 -12   6   3        0.04       -3.97      7.81 o
 -11   6   3        6.83        5.45      5.64 o
 -10   6   3        1.54       -7.66      7.66 o
  -9   6   3        0.04        0.00      5.10 o
  -8   6   3        7.13       12.36      5.04 o
  -7   6   3       14.41       13.80      5.11 o
  -6   6   3       53.47       49.56      5.84 o
  -5   6   3      306.53      315.89      8.63 o
  -4   6   3      135.18      145.41      6.89 o
  -3   6   3      351.00      360.50      8.92 o
  -2   6   3      134.37      131.35      6.41 o
  -1   6   3      127.81      113.51      6.27 o
   0   6   3        5.45       -1.06      6.25 o
   1   6   3        0.03       -6.22      6.22 o
   2   6   3      250.85      265.18      7.98 o
   3   6   3        0.21        4.11      4.91 o
   4   6   3      214.85      210.12      8.01 o
   5   6   3        0.03       -8.16      8.16 o
   6   6   3       88.26       96.10      6.78 o
   7   6   3      395.70      387.99     10.58 o
   8   6   3       22.28       30.33      5.64 o
   9   6   3        1.55       -1.88      8.01 o
  10   6   3       52.59       56.91      7.02 o
  11   6   3       81.57       88.00      8.07 o
  12   6   3       41.55       46.54      7.10 o
  13   6   3        5.81        5.19      6.96 o
  14   6   3        0.07        5.01      9.87 o
  15   6   3        9.84        2.67     11.03 o
  16   6   3        3.05       -8.46     10.66 o
  17   6   3        0.01        6.58      7.59 o
  18   6   3        1.05       -5.70     11.75 o
 -19   7   3        0.02        3.53      8.24 o
 -18   7   3        9.51       22.21      8.50 o
 -17   7   3        0.00      -11.20     11.20 o
 -16   7   3        0.03        9.29     10.18 o
 -15   7   3        0.66       -8.81      9.67 o
 -14   7   3        0.43        6.39      9.72 o
 -13   7   3        2.21        5.13      9.55 o
 -12   7   3       10.01        6.42      6.62 o
 -11   7   3       13.18        2.53      8.58 o
 -10   7   3        0.00       -8.72      8.72 o
  -9   7   3       42.52       44.06      6.41 o
  -8   7   3        8.79        9.60      5.82 o
  -7   7   3       65.71       65.20      7.04 o
  -6   7   3       16.41        3.77      8.37 o
  -5   7   3       58.99       70.10      6.75 o
  -4   7   3       95.87       96.70      6.98 o
  -3   7   3       10.69        6.73      5.16 o
  -2   7   3       28.52       24.74      5.44 o
  -1   7   3       50.54       58.80      5.82 o
   0   7   3        9.40        3.48      7.72 o
   1   7   3      149.58      129.62      7.52 o
   2   7   3        1.08       -4.88      7.43 o
   3   7   3      216.04      220.39      8.52 o
   4   7   3       10.63       12.69      5.95 o
   5   7   3        1.85       -7.10      8.13 o
   6   7   3      161.99      156.41      8.44 o
   7   7   3       91.97       75.47      7.87 o
   8   7   3        7.40        7.23      8.35 o
   9   7   3        4.05       -5.05      9.00 o
  10   7   3       37.04       36.05      7.27 o
  11   7   3       13.75        7.44      9.92 o
  12   7   3       12.18        4.90     10.58 o
  13   7   3        0.57        3.10      9.38 o
  14   7   3        0.21       -2.19      9.57 o
  15   7   3        0.01        4.61     10.68 o
  16   7   3        1.45        1.82     11.48 o
  17   7   3        1.83       -3.85      8.60 o
 -17   8   3        1.48       -3.13     12.48 o
 -16   8   3        0.11        1.19     11.82 o
 -15   8   3        0.39       -1.14     10.94 o
 -14   8   3        2.90      -10.31     10.31 o
 -13   8   3        1.25       -8.29     10.86 o
 -12   8   3        0.53        2.97      9.63 o
 -11   8   3       12.63       -6.64     10.61 o
 -10   8   3        1.76        3.19      6.19 o
  -9   8   3       15.20        7.89     10.06 o
  -8   8   3        0.33       -0.85      8.77 o
  -7   8   3       27.21       29.05      6.58 o
  -6   8   3       21.05       22.08      6.75 o
  -5   8   3       48.61       32.64      7.16 o
  -4   8   3      131.10      123.32      8.40 o
  -3   8   3       32.53       28.76      6.56 o
  -2   8   3       32.34       28.89      6.84 o
  -1   8   3        1.69       -0.37      8.29 o
   0   8   3       35.98       33.35      6.61 o
   1   8   3       11.00       21.61      5.99 o
   2   8   3      213.05      220.19      9.51 o
   3   8   3       65.55       55.12      7.35 o
   4   8   3        1.27        8.94      6.09 o
   5   8   3        2.52       -2.45      8.90 o
   6   8   3       31.78       29.75      6.75 o
   7   8   3       24.06       24.26      6.72 o
   8   8   3        2.43        3.64      9.60 o
   9   8   3       41.13       34.54      7.38 o
  10   8   3        6.56        9.38      6.96 o
  11   8   3       10.24       19.64      7.35 o
  12   8   3        1.33        6.50     10.35 o
  13   8   3        3.39       -3.97     11.37 o
  14   8   3        3.87        6.55     11.57 o
  15   8   3        2.50        4.68      8.58 o
  16   8   3        0.00       -5.92     12.62 o
 -16   9   3        4.15       11.75     12.59 o
 -15   9   3        1.19      -10.63     13.28 o
 -14   9   3        6.92      -11.38     12.45 o
 -13   9   3        0.18        6.90     10.72 o
 -12   9   3        1.02       -5.53     11.28 o
 -11   9   3        0.01        8.24      7.02 o
 -10   9   3        0.36       10.01      7.07 o
  -9   9   3        0.20       -1.99      9.98 o
  -8   9   3        5.98        7.70      9.26 o
  -7   9   3        4.91        6.09      9.04 o
  -6   9   3        0.01        2.28      9.63 o
  -5   9   3        3.57        3.14      9.40 o
  -4   9   3        9.31       -8.83     10.06 o
  -3   9   3        6.24        2.62      9.20 o
  -2   9   3        6.72       -2.60     10.12 o
  -1   9   3       72.31       73.45      8.26 o
   1   9   3       17.75        6.98     10.44 o
   2   9   3        8.42       17.42      6.78 o
   3   9   3        1.73       -9.86      9.86 o
   4   9   3       16.66       16.92      6.79 o
   5   9   3        0.63       11.00      6.90 o
   6   9   3        0.04        1.45      9.54 o
   7   9   3        0.20       -8.43     10.03 o
   8   9   3        4.48       -5.64     10.52 o
   9   9   3       30.83       31.07      8.04 o
  10   9   3       16.60       11.86      8.26 o
  11   9   3        0.52       -1.73     11.03 o
  12   9   3        0.26        5.39     11.11 o
  13   9   3        0.01        0.00     11.65 o
  14   9   3        0.17      -12.22     12.22 o
 -13  10   3        0.03      -12.49     12.49 o
 -12  10   3        1.35       14.79      7.92 o
 -11  10   3        0.95        0.00     11.49 o
 -10  10   3        3.33      -11.71     11.71 o
  -9  10   3        1.13       11.22     11.60 o
  -8  10   3        0.40        1.63      7.66 o
  -7  10   3        0.00       12.26      7.35 o
  -6  10   3       21.26       19.07      8.00 o
  -5  10   3        2.18        1.03     10.71 o
  -4  10   3        6.11        3.03     10.97 o
  -3  10   3        6.01       -1.00      7.56 o
  -2  10   3       33.72       33.66      7.93 o
  -1  10   3       16.76        7.96     11.01 o
   0  10   3       21.96       18.46      8.06 o
   1  10   3       10.15       -0.51     11.38 o
   2  10   3        0.08        8.10     10.43 o
   3  10   3        4.59        2.05     10.65 o
   4  10   3        2.61       -3.65     11.14 o
   5  10   3        8.39       12.26      8.01 o
   6  10   3        2.63        1.09     11.22 o
   7  10   3        8.71        0.00     11.72 o
   8  10   3        1.63        2.88     11.55 o
   9  10   3        4.27        5.95     11.99 o
  10  10   3        0.08       -5.53     12.02 o
  11  10   3        0.50      -12.48     12.48 o
 -10  11   3        6.52       12.29      9.26 o
  -9  11   3        4.74       14.19      8.97 o
  -8  11   3        0.15       -3.08     12.28 o
  -7  11   3        0.94        4.22     12.12 o
  -6  11   3        1.19       -7.72     12.23 o
  -5  11   3        0.64        0.88      8.21 o
  -4  11   3        1.53       -4.62     12.39 o
  -3  11   3        0.00      -12.25     12.25 o
  -2  11   3        0.82        3.70      8.09 o
  -1  11   3        0.24        6.82     11.15 o
   0  11   3        5.44       -1.71     12.45 o
   1  11   3        2.89       11.45     11.51 o
   2  11   3        0.25      -11.52     11.52 o
   3  11   3        1.81       -8.77     11.85 o
   4  11   3        4.94        5.93      8.35 o
   5  11   3        0.37      -12.06     12.43 o
   6  11   3        0.94      -10.48     12.91 o
   7  11   3        0.49      -10.71     13.29 o
   8  11   3        0.46        7.10      8.55 o
  -4  12   3        0.77        0.65     12.63 o
  -3  12   3        0.58        1.29     12.85 o
  -2  12   3        4.21        9.69     12.20 o
  -1  12   3        0.00        5.81     12.09 o
   0  12   3        0.87      -11.63     13.71 o
   1  12   3        0.13        4.54     12.23 o
   2  12   3        0.05       -2.62     12.83 o
 -22   0   4       14.23        0.59     12.69 o
 -20   0   4       16.49       17.67      7.53 o
 -18   0   4        3.08       -0.66      6.12 o
 -16   0   4        9.04       17.25      5.67 o
 -14   0   4        3.83        2.53      6.79 o
 -12   0   4       25.91       29.76      4.28 o
 -10   0   4     1152.87     1232.84     12.37 o
  -8   0   4      461.97      412.42      6.59 o
  -6   0   4     2242.09     2125.87     16.85 o
  -4   0   4     8460.13     7965.77     27.16 o
  -2   0   4      503.05      451.60      4.71 o
   0   0   4     7892.20     8471.30     25.20 o
   2   0   4     3850.05     3512.17     19.07 o
   4   0   4     1144.68      975.29      9.46 o
   6   0   4     1090.99     1169.80     12.08 o
   8   0   4     1319.08     1243.06     13.06 o
  10   0   4        3.91        9.43      4.65 o
  12   0   4        3.13       -2.67      7.52 o
  14   0   4       29.87       47.54      6.45 o
  16   0   4        0.15        1.85      8.52 o
  18   0   4       22.25       28.36      7.58 o
 -23   1   4        0.03        3.56      6.62 o
 -22   1   4        7.78        4.18      8.49 o
 -20   1   4        0.01        3.16     10.83 o
 -19   1   4       17.47       22.90      9.22 o
 -18   1   4        0.45       -1.82      6.32 o
 -17   1   4       35.62       17.80      8.32 o
 -16   1   4       16.77       20.68      9.47 o
 -15   1   4        0.94       -5.22      5.22 o
 -14   1   4        5.92        6.73      3.45 o
 -13   1   4        9.66       11.60      3.10 o
 -12   1   4        7.80        3.39      4.11 o
 -11   1   4       27.19       32.28      3.07 o
 -10   1   4        8.21       16.58      3.83 o
  -9   1   4        0.14        3.00      3.04 o
  -7   1   4      451.80      486.80      8.64 o
  -6   1   4     2382.71     2484.21     22.59 o
  -5   1   4       53.64       55.85      2.00 o
  -3   1   4     3886.34     4500.87     63.77 o
  -2   1   4     1540.81     1811.07     39.45 o
  -1   1   4     2322.58     2126.63     30.12 o
   0   1   4      834.46      718.13     21.04 o
   1   1   4      560.54      545.89      5.06 o
   2   1   4       51.30       39.98      1.87 o
   3   1   4     1912.81     2206.66     12.40 o
   4   1   4       81.97       97.75     10.78 o
   5   1   4       92.19       88.43      2.71 o
   6   1   4       50.17       57.30      3.13 o
   7   1   4      122.45      114.66      3.49 o
   8   1   4        0.71        0.16      3.83 o
   9   1   4      259.36      242.19      5.11 o
  10   1   4        5.79        0.84      4.92 o
  11   1   4      225.24      236.31      7.86 o
  12   1   4      193.82      179.46      5.76 o
  13   1   4        2.15       -4.48      5.65 o
  14   1   4       51.61       51.99      4.99 o
  15   1   4        8.24        9.13      9.05 o
  16   1   4        5.20        5.62      9.19 o
  17   1   4        2.14        0.00      6.75 o
  18   1   4        0.03        3.28      6.91 o
  19   1   4        1.47        1.26      7.42 o
  20   1   4        0.00        5.42      6.40 o
  21   1   4        0.19      -11.56     11.56 o
 -23   2   4        3.17       12.51      6.52 o
 -22   2   4        4.82       -8.57      8.57 o
 -21   2   4        2.28       -6.62      8.01 o
 -20   2   4        0.49       -5.15      7.26 o
 -19   2   4        7.52       15.45      4.87 o
 -18   2   4        1.60        2.42      5.46 o
 -17   2   4        2.39       -0.21      6.23 o
 -16   2   4       52.14       58.32      5.05 o
 -15   2   4        7.79        9.14      4.50 o
 -14   2   4       57.75       55.34      4.15 o
 -13   2   4       14.16       10.91      8.95 o
 -12   2   4      126.79      109.62      4.26 o
 -11   2   4       20.74       22.09      3.39 o
 -10   2   4       10.37       15.48      2.81 o
  -9   2   4       14.12       12.94      2.54 o
  -8   2   4       56.21       71.52      3.50 o
  -7   2   4      278.55      300.70      6.99 o
  -6   2   4      490.81      501.35     11.56 o
  -5   2   4       24.91       28.04      1.94 o
  -3   2   4     2165.17     2066.03     36.11 o
  -2   2   4      712.48      764.76     25.19 o
  -1   2   4        4.25        7.17      1.46 o
   0   2   4     5273.59     5629.32     38.80 o
   1   2   4     4487.48     4830.66     55.06 o
   2   2   4     2211.36     2253.23     12.53 o
   4   2   4      124.14      103.27      4.89 o
   5   2   4       78.78       61.38      2.65 o
   6   2   4       25.38       21.15      2.51 o
   7   2   4      176.66      196.11      4.24 o
   8   2   4       21.29       15.07      2.92 o
   9   2   4      718.66      719.32      8.04 o
  10   2   4      328.88      272.07      5.89 o
  11   2   4      242.37      238.63      5.94 o
  12   2   4        1.68       -9.45      9.45 o
  13   2   4       43.81       44.69      4.53 o
  14   2   4        7.38        2.84      6.20 o
  15   2   4       76.11       77.96      8.95 o
  16   2   4        1.55        3.00      6.58 o
  17   2   4       12.38       11.06      4.93 o
  18   2   4        3.68       -7.84      7.84 o
  19   2   4        3.27        1.16      7.42 o
  20   2   4        0.20       -1.01     11.38 o
 -23   3   4        1.21       -7.83      8.58 o
 -22   3   4        1.36       -2.84     14.13 o
 -21   3   4        0.00       -3.65      8.06 o
 -20   3   4        5.29        9.97      7.71 o
 -19   3   4       23.90       30.41      5.59 o
 -18   3   4        3.74        3.69      5.42 o
 -17   3   4        0.59       -6.12      6.12 o
 -16   3   4        2.79       -3.06     10.15 o
 -15   3   4        0.28       -1.51      8.76 o
 -14   3   4        4.03       10.19      3.74 o
 -13   3   4       31.08       32.69      3.76 o
 -12   3   4       66.32       57.10      3.90 o
 -11   3   4       12.44        9.66      3.15 o
 -10   3   4        2.95        4.82      3.71 o
  -9   3   4        2.53        0.19      2.94 o
  -8   3   4        5.01        1.08      3.42 o
  -7   3   4      331.38      264.55      8.34 o
  -6   3   4        1.58        7.20      3.90 o
  -5   3   4     1293.93     1360.77      9.79 o
  -4   3   4      227.68      198.51      3.46 o
  -3   3   4      202.74      188.09      4.56 o
  -2   3   4      186.79      224.21      3.34 o
   1   3   4     2461.19     2939.71     63.86 o
   2   3   4        0.72        2.66      3.20 o
   3   3   4     1874.82     2178.41     14.51 o
   4   3   4     1585.35     1529.93     22.24 o
   5   3   4      109.03      132.82      3.68 o
   6   3   4      558.81      576.40      6.49 o
   7   3   4       33.89       35.99      3.27 o
   8   3   4       86.77       82.91      4.05 o
   9   3   4       91.75       82.09      4.22 o
  10   3   4        0.26        0.36      6.04 o
  11   3   4        1.65       10.51      4.09 o
  12   3   4        3.97        1.73      5.43 o
  13   3   4        6.57        3.90      5.84 o
  14   3   4       17.10       19.16      4.56 o
  15   3   4        3.54       -0.37     10.69 o
  16   3   4        7.27        6.68      5.78 o
  17   3   4       12.61        7.21      6.21 o
  18   3   4        0.38       -7.31      7.31 o
  19   3   4        0.03        7.19      7.64 o
  20   3   4        0.94        4.19      8.24 o
 -22   4   4        0.00        8.95     11.65 o
 -21   4   4        0.47       -6.61     11.49 o
 -20   4   4        9.83        6.19     11.52 o
 -19   4   4       13.25       15.02      7.89 o
 -18   4   4        0.03        0.99      9.23 o
 -17   4   4        0.00       -9.37      9.37 o
 -16   4   4        1.61        6.87      8.90 o
 -15   4   4       54.65       38.65      7.16 o
 -14   4   4        6.54        3.73      8.06 o
 -13   4   4        0.01        6.76      5.24 o
 -12   4   4        0.27       -6.13      7.02 o
 -11   4   4      134.67      133.49      6.61 o
 -10   4   4      208.25      203.12      7.07 o
  -9   4   4      102.18      104.13      5.87 o
  -8   4   4      175.48      185.08      6.30 o
  -6   4   4      226.09      247.78      6.41 o
  -5   4   4      125.04      139.77      5.19 o
  -3   4   4      351.58      351.09      6.61 o
  -2   4   4      187.75      221.41      5.56 o
  -1   4   4      505.29      428.03      7.15 o
   0   4   4      918.23      973.48     10.28 o
   1   4   4      397.20      447.42      7.50 o
   2   4   4       19.58       25.94      3.48 o
   3   4   4       73.07       97.89      4.98 o
   5   4   4     1694.37     1801.77     17.44 o
   6   4   4      105.42       94.96      5.75 o
   7   4   4       18.19       18.56      4.76 o
   8   4   4      439.92      404.67      9.89 o
   9   4   4       55.90       42.35      5.59 o
  10   4   4        2.52       -3.71      6.72 o
  11   4   4        2.27        2.90      7.29 o
  12   4   4        5.25       -1.17      8.18 o
  13   4   4       57.40       71.30      7.13 o
  14   4   4        3.86       -4.48      9.01 o
  15   4   4        2.62      -10.01     10.01 o
  16   4   4       20.67       33.89      7.58 o
  17   4   4        0.01       -8.78     10.52 o
  18   4   4        1.06        8.78      7.49 o
  19   4   4        1.04        0.62     11.14 o
 -21   5   4        1.75       -1.89     11.51 o
 -20   5   4        4.72       -4.74     11.95 o
 -19   5   4        0.49       -2.79     11.60 o
 -18   5   4        9.02        5.76     10.80 o
 -17   5   4        2.34       -9.34     10.69 o
 -16   5   4       37.20       45.89      7.73 o
 -15   5   4        2.82        5.19      6.42 o
 -13   5   4        3.25        5.31      5.78 o
 -12   5   4        0.12        9.44      5.05 o
  -9   5   4        1.90        1.32      4.79 o
  -8   5   4       13.51        2.23      6.78 o
  -7   5   4       47.37       39.15      5.01 o
  -6   5   4       15.06       15.74      4.45 o
  -5   5   4       68.55       78.37      5.11 o
  -4   5   4      375.40      386.60      8.01 o
  -3   5   4      126.58      148.02      5.82 o
  -2   5   4        0.94       -2.46      5.62 o
   1   5   4      173.63      211.84      6.30 o
   3   5   4       44.96       60.16      4.88 o
   4   5   4      423.91      404.20      9.00 o
   5   5   4     1402.59     1426.20     15.64 o
   6   5   4      417.21      398.20      9.54 o
   7   5   4      171.92      180.85      7.66 o
   8   5   4       21.56        7.83      7.92 o
   9   5   4        1.07        4.51      4.90 o
  10   5   4        1.09        0.74      7.78 o
  11   5   4        0.04        6.72      5.35 o
  12   5   4        2.72        6.75      6.25 o
  13   5   4       22.72       24.06      7.07 o
  14   5   4        0.87      -10.29     10.29 o
  15   5   4        0.81      -10.06     10.06 o
  16   5   4        1.58        3.81     10.51 o
  17   5   4        0.43        1.74      7.76 o
  18   5   4        3.76        3.08     12.23 o
  19   5   4        0.42       18.30      7.61 o
 -20   6   4        8.48        7.56     11.85 o
 -19   6   4        1.67       -8.92     11.88 o
 -18   6   4        0.85       -8.41     10.95 o
 -17   6   4        4.20       10.06     11.38 o
 -16   6   4        0.19      -11.05     11.05 o
 -15   6   4       35.00       32.01      7.81 o
 -14   6   4       26.94       39.53      7.32 o
 -13   6   4        1.03        1.68      8.07 o
 -12   6   4        0.38        7.73      5.55 o
 -11   6   4        0.45        2.25      7.69 o
 -10   6   4      120.43      125.85      7.33 o
  -9   6   4        0.00       -3.37      7.38 o
  -8   6   4       34.36       41.87      5.82 o
  -7   6   4      103.46      118.88      6.81 o
  -6   6   4      141.14      145.21      6.87 o
  -5   6   4        0.09        3.73      6.82 o
  -4   6   4       12.45       10.06      4.81 o
  -3   6   4       26.40       25.25      4.98 o
  -2   6   4      100.78      114.79      6.13 o
  -1   6   4        6.70        9.91      4.39 o
   0   6   4      103.96      111.84      5.90 o
   1   6   4      196.31      190.83      7.06 o
   2   6   4       96.09       98.23      6.13 o
   3   6   4       72.67       82.23      6.49 o
   4   6   4      669.45      692.63     12.26 o
   5   6   4       10.26       12.19      5.64 o
   6   6   4      195.32      190.97      8.06 o
   7   6   4       86.69       77.52      7.02 o
   8   6   4       76.83       61.50      6.79 o
   9   6   4        3.43       -7.36      8.75 o
  10   6   4        3.13        0.00      8.77 o
  11   6   4        1.17       -3.03      9.07 o
  12   6   4        1.04        8.52      6.62 o
  13   6   4        1.43       10.00      6.56 o
  14   6   4       12.01        2.06     10.11 o
  15   6   4        3.30        6.04     10.74 o
  16   6   4        0.71      -11.43     11.43 o
  17   6   4        1.80       -2.46      8.01 o
  18   6   4        1.74      -11.08     12.59 o
 -19   7   4        0.17      -12.37     12.37 o
 -18   7   4        0.79       -6.05     11.97 o
 -17   7   4        0.33        5.73     11.55 o
 -16   7   4        7.89       -1.09     11.28 o
 -15   7   4        7.12       14.17      7.39 o
 -14   7   4       17.86       10.28     10.35 o
 -13   7   4        1.03      -10.00     10.00 o
 -12   7   4        2.50        3.97      8.63 o
 -11   7   4       15.33        2.53      6.29 o
 -10   7   4       11.69        6.24      6.21 o
  -9   7   4       12.38        7.90      6.18 o
  -8   7   4        0.78       -0.37      7.95 o
  -7   7   4       63.14       66.11      6.49 o
  -6   7   4       76.65       75.47      6.49 o
  -5   7   4      258.09      241.05      8.73 o
  -4   7   4        4.05       10.23      5.39 o
  -3   7   4        0.46        5.21      6.98 o
  -2   7   4      136.73      146.04      7.18 o
  -1   7   4       61.09       66.07      6.13 o
   0   7   4       82.29      106.14      6.82 o
   1   7   4       23.86       22.80      5.31 o
   2   7   4       59.15       56.31      6.41 o
   3   7   4       47.55       53.77      6.58 o
   4   7   4       75.95       66.84      6.86 o
   5   7   4       52.03       62.79      6.84 o
   6   7   4      288.18      247.21     10.15 o
   7   7   4      126.67      119.52      8.66 o
   8   7   4        6.54       -9.34      9.34 o
   9   7   4        1.86       11.28      6.33 o
  10   7   4        2.38       13.22      6.86 o
  11   7   4        0.53       -5.76      9.83 o
  12   7   4        0.49       -6.56     10.63 o
  13   7   4        1.30        5.85      9.92 o
  14   7   4        0.01       -0.55     11.49 o
  15   7   4        1.59       -8.89     11.38 o
  16   7   4        0.38        3.13     12.03 o
  17   7   4        0.07      -12.57     12.57 o
 -18   8   4        0.94        7.19     12.60 o
 -17   8   4        0.79       15.59      8.72 o
 -16   8   4        0.07        5.95     11.71 o
 -15   8   4       10.50        6.24     11.26 o
 -14   8   4       10.37        4.33     11.03 o
 -13   8   4       11.49       11.62      7.63 o
 -12   8   4        0.33       -0.49     10.12 o
 -11   8   4        2.89       -5.68      9.51 o
 -10   8   4        0.22        5.47      9.14 o
  -9   8   4        0.23       -4.39      8.95 o
  -8   8   4        8.23       15.48      6.35 o
  -7   8   4        0.17       -9.06      9.06 o
  -6   8   4       56.46       55.31      7.47 o
  -5   8   4        0.04       -3.53      8.87 o
  -4   8   4        9.35        6.93      8.81 o
  -3   8   4        2.65       -1.53      8.04 o
  -2   8   4       10.01       10.78      5.95 o
  -1   8   4        0.55       -1.14      8.26 o
   0   8   4       10.09       15.94      5.95 o
   1   8   4       20.06        5.36      9.26 o
   2   8   4       71.97       79.58      7.49 o
   3   8   4       35.35       35.74      6.58 o
   4   8   4       61.94       62.07      7.44 o
   5   8   4       16.05        0.42      9.41 o
   6   8   4        0.48        3.47      9.26 o
   7   8   4       11.82        6.29      9.54 o
   8   8   4        1.36       13.29      6.45 o
   9   8   4        3.90       12.40      7.02 o
  10   8   4        8.07        3.56     11.14 o
  11   8   4        0.00        2.65      7.41 o
  12   8   4        0.19      -11.18     11.18 o
  13   8   4        3.85        9.34     10.94 o
  14   8   4        1.05       -5.50     11.17 o
  15   8   4        0.36       -3.85     11.99 o
 -16   9   4        2.28       -3.25     12.26 o
 -15   9   4        0.21        0.00     12.22 o
 -14   9   4        0.51        6.58     10.34 o
 -13   9   4       11.03       19.24      7.70 o
 -12   9   4        4.41        7.73     10.51 o
 -11   9   4       10.76       26.08      7.47 o
 -10   9   4        0.11       -1.03     10.04 o
  -9   9   4        0.92        9.46      7.09 o
  -8   9   4       16.52       20.30      7.35 o
  -7   9   4       18.27       21.68      6.84 o
  -6   9   4        0.57        6.45      9.72 o
  -5   9   4        2.90        8.13      9.46 o
  -4   9   4       20.33        4.90      9.81 o
  -3   9   4       17.07        8.16      7.01 o
  -2   9   4       38.52       32.69      6.95 o
  -1   9   4        0.00       -9.35      9.35 o
   0   9   4        9.90       14.30      6.70 o
   1   9   4       29.43       19.30      6.96 o
   2   9   4        6.72       -2.02      6.73 o
   3   9   4       16.16       28.82      6.84 o
   4   9   4        0.04       -8.41      9.64 o
   5   9   4        0.25       -9.10     10.21 o
   6   9   4        2.56        9.35      9.51 o
   7   9   4       11.38       18.55      7.63 o
   8   9   4        1.76       -1.57     11.03 o
   9   9   4        0.85       -2.73     11.11 o
  10   9   4        0.23       10.75     11.45 o
  11   9   4        6.03       -0.59     11.97 o
  12   9   4        2.45       15.96      8.01 o
  13   9   4        0.04       -7.69     12.36 o
 -13  10   4        0.00       -3.19     12.03 o
 -12  10   4        0.02      -12.48     12.48 o
 -11  10   4        0.40        1.20     11.82 o
 -10  10   4        0.48       -8.10     11.42 o
  -9  10   4        0.41      -11.11     11.11 o
  -8  10   4        4.34       -8.24     12.14 o
  -7  10   4        2.40       -5.36     11.34 o
  -6  10   4        2.03        0.00     11.01 o
  -5  10   4        2.26       -3.11     10.31 o
  -4  10   4        1.52        1.54      7.55 o
  -3  10   4        1.84        8.12     10.38 o
  -2  10   4        5.37      -10.61     10.68 o
  -1  10   4        1.02      -10.52     10.52 o
   0  10   4        4.94        6.33      7.96 o
   1  10   4        7.95       20.15      7.36 o
   2  10   4        6.55       20.37      7.96 o
   3  10   4        1.71        6.79     11.03 o
   4  10   4        0.70       -4.79     10.55 o
   5  10   4        0.17       10.34     11.40 o
   6  10   4        0.63      -11.69     11.69 o
   7  10   4        0.01      -11.49     11.49 o
   8  10   4        0.01        7.67     11.48 o
   9  10   4        0.10        0.62     12.40 o
  10  10   4        1.67      -13.13     13.13 o
  11  10   4        3.47       19.89      9.01 o
 -10  11   4        0.73      -12.99     13.17 o
  -9  11   4        1.57        6.33     12.09 o
  -8  11   4        0.02       -2.48      8.44 o
  -7  11   4        3.51        3.65     12.19 o
  -6  11   4        1.01       -1.79      8.47 o
  -5  11   4        1.32      -12.46     12.46 o
  -4  11   4        0.00       12.54      8.06 o
  -3  11   4        0.01      -12.48     12.48 o
  -2  11   4        0.26        7.50     11.23 o
  -1  11   4        2.75        4.33      8.49 o
   0  11   4        4.33       -2.31     11.52 o
   1  11   4        0.61       -8.72     11.95 o
   2  11   4        0.80        5.87     11.38 o
   3  11   4        0.68      -12.82     12.82 o
   4  11   4        0.39       15.39      8.18 o
   5  11   4        0.56      -12.76     12.76 o
   6  11   4        0.10      -12.36     12.36 o
   7  11   4        0.02       10.29     12.37 o
   8  11   4        0.34        0.00     12.42 o
  -4  12   4        0.41       10.23      9.21 o
  -3  12   4        0.25       10.49     13.11 o
  -2  12   4        4.62        5.88     12.65 o
  -1  12   4        2.71       -5.22     12.86 o
   0  12   4        0.04      -14.17     14.17 o
   1  12   4        0.02       -5.92     13.53 o
 -23   0   5        8.53        3.68     12.23 o
 -21   0   5        6.74       12.32      7.53 o
 -19   0   5        0.58        3.71      9.03 o
 -17   0   5       38.38       32.94      6.44 o
 -15   0   5       70.10       70.82      6.56 o
 -13   0   5        3.18        4.79      5.84 o
 -11   0   5       29.04       34.60      4.07 o
  -9   0   5     1081.37     1084.66     10.92 o
  -7   0   5      467.99      474.58      6.50 o
  -5   0   5     6583.14     5887.89     26.24 o
  -3   0   5     1589.59     1764.20     12.85 o
  -1   0   5     3455.20     3539.56     17.64 o
   5   0   5      590.59      650.27      8.16 o
   7   0   5        0.46        2.57      4.78 o
   9   0   5        3.53        5.25      6.01 o
  11   0   5     1673.66     1642.88     18.72 o
  13   0   5       98.18      111.81      7.52 o
  15   0   5       15.95       14.23      6.21 o
  17   0   5        5.98        8.13     10.09 o
  19   0   5        1.66        1.76     11.60 o
 -23   1   5        1.21        8.68      7.92 o
 -22   1   5        3.18       -0.66      7.66 o
 -21   1   5        0.34       -4.27      9.17 o
 -20   1   5        1.93       -4.81      7.79 o
 -19   1   5        2.91        2.57      6.44 o
 -18   1   5        3.33        2.58      6.20 o
 -17   1   5        0.52        5.01      5.48 o
 -16   1   5        0.01        1.18      8.04 o
 -15   1   5       87.90       79.72      4.69 o
 -14   1   5        0.03        1.12      4.99 o
 -13   1   5        2.44       -4.39      4.39 o
 -12   1   5        2.25       -2.08      4.03 o
 -11   1   5       29.67       38.68      2.90 o
 -10   1   5        4.28        5.01      2.41 o
  -9   1   5      359.37      290.52      4.47 o
  -8   1   5        4.42       -0.99      3.05 o
  -7   1   5       91.16       85.37      2.60 o
  -6   1   5      703.19      650.96     15.41 o
  -5   1   5       11.28       13.73      4.64 o
  -4   1   5     2033.94     2090.04     26.82 o
  -3   1   5     1141.37     1191.08     10.11 o
  -2   1   5     1762.40     2003.64     43.53 o
  -1   1   5      989.67     1073.88     20.77 o
   0   1   5      299.87      285.96      7.25 o
   1   1   5       44.82       35.35      1.76 o
   2   1   5     3039.51     3035.50     20.07 o
   3   1   5     6248.93     6412.57     71.64 o
   4   1   5       95.90       79.18      3.81 o
   5   1   5      565.77      627.70      7.23 o
   6   1   5      129.48      143.59      3.57 o
   7   1   5      522.29      501.84     13.82 o
   8   1   5       53.36       54.17      3.16 o
  10   1   5      104.25      109.21      4.45 o
  11   1   5       14.26       28.11      7.52 o
  12   1   5       42.73       32.76      4.07 o
  13   1   5      132.98      120.57      9.27 o
  14   1   5       85.54       77.51      5.60 o
  15   1   5       16.72        6.05      5.39 o
  16   1   5        6.76       14.65      5.98 o
  17   1   5        8.16       11.33      5.72 o
  18   1   5        1.10       -4.97      7.39 o
  19   1   5        2.18        6.72      8.18 o
  20   1   5        0.45        3.19      6.57 o
 -23   2   5        0.00        8.65      6.26 o
 -22   2   5        5.25       -2.93      8.06 o
 -21   2   5       11.66       12.89     13.17 o
 -20   2   5        8.35        4.20      8.18 o
 -19   2   5        2.96       -0.75      9.03 o
 -18   2   5        0.00        0.56      6.62 o
 -17   2   5       47.30       46.74      5.52 o
 -16   2   5        0.49        2.88      5.70 o
 -15   2   5        4.37        8.98      3.97 o
 -14   2   5        0.35        4.49      4.67 o
 -13   2   5       35.54       32.05      3.55 o
 -12   2   5      176.01      164.95      4.61 o
 -11   2   5       37.30       26.47      3.07 o
 -10   2   5      266.64      284.24      4.93 o
  -9   2   5      213.30      244.12      7.33 o
  -8   2   5      880.89      958.24     14.10 o
  -7   2   5       24.65       18.83      2.28 o
  -6   2   5      497.66      449.56      4.65 o
  -4   2   5     3456.03     3256.14     70.94 o
  -3   2   5      858.87      887.06     30.66 o
  -2   2   5      318.96      343.93      8.60 o
  -1   2   5      109.65       98.21      7.62 o
   1   2   5       12.72        8.48      3.03 o
   3   2   5      849.22      832.24     21.58 o
   4   2   5       11.02       13.57      2.22 o
   5   2   5        8.57        7.47      2.31 o
   6   2   5        4.66       11.31      3.46 o
   7   2   5      298.77      332.13     21.68 o
   8   2   5       88.89       73.49      4.68 o
   9   2   5        1.14       -1.37      5.07 o
  10   2   5       57.83       59.48      4.08 o
  12   2   5       91.50       83.23      4.94 o
  13   2   5       24.06       27.25      4.42 o
  14   2   5        1.64       -0.09      4.96 o
  15   2   5       14.64       11.89      5.80 o
  16   2   5        2.26       -0.42      6.67 o
  17   2   5        5.67        1.02     11.55 o
  18   2   5        3.32        1.03      7.80 o
  19   2   5        0.29       -3.08      8.95 o
  20   2   5        0.53        4.45      8.20 o
 -23   3   5        0.25        7.36      8.41 o
 -22   3   5        0.94        3.92      7.80 o
 -21   3   5        3.52        5.65      7.56 o
 -20   3   5        4.82       -1.09      6.16 o
 -19   3   5        1.32       -3.40      7.10 o
 -18   3   5        0.75        4.04      4.71 o
 -17   3   5      102.36      106.47      5.91 o
 -16   3   5       44.86       48.77      9.21 o
 -15   3   5        1.67        0.11      4.34 o
 -14   3   5        0.00        3.76      3.43 o
 -13   3   5        4.42       -4.84      4.84 o
 -12   3   5        8.36        4.58      3.19 o
 -11   3   5       38.92       32.45      3.43 o
 -10   3   5       10.88       16.50      2.84 o
  -9   3   5       80.23       91.58      3.41 o
  -8   3   5      368.79      316.77      6.24 o
  -7   3   5      694.34      597.81     15.52 o
  -6   3   5       62.47       62.52      2.78 o
  -5   3   5     1129.25      957.88      8.00 o
  -4   3   5      108.88      137.04      4.42 o
  -3   3   5     1196.26     1200.18     32.26 o
  -2   3   5      127.95      128.42      3.34 o
  -1   3   5      692.27      597.69     36.00 o
   0   3   5        0.08        0.59      3.18 o
   1   3   5        4.66        3.38      4.91 o
   2   3   5      270.93      323.04     12.04 o
   3   3   5        2.72        3.71      2.65 o
   4   3   5       31.83       28.92      2.71 o
   5   3   5       91.66       75.91      4.59 o
   6   3   5       55.70       54.77      3.30 o
   7   3   5      224.63      223.91      4.90 o
   8   3   5      361.74      357.93      6.27 o
   9   3   5      420.43      431.49      7.04 o
  10   3   5        8.34        3.04      5.15 o
  11   3   5        0.04        4.94      5.38 o
  12   3   5        0.62        6.00      4.49 o
  13   3   5        3.24       10.21      6.21 o
  14   3   5        0.24        9.19      5.13 o
  15   3   5       32.21       27.25      5.11 o
  16   3   5        9.04        8.32      6.05 o
  17   3   5        6.46       17.71      5.07 o
  18   3   5        0.07      -10.55     10.55 o
  19   3   5        0.04        3.09      7.70 o
  20   3   5        0.00       -8.55      8.55 o
 -22   4   5        2.60        7.47     11.20 o
 -21   4   5        0.00       17.24      7.07 o
 -20   4   5        7.80       15.62      7.87 o
 -19   4   5       22.24       37.47      7.76 o
 -18   4   5       12.00       20.66      7.33 o
 -17   4   5       24.45       33.66      7.16 o
 -16   4   5       19.26       31.44      6.47 o
 -15   4   5        2.54        5.87      5.79 o
 -14   4   5       19.30       24.97      5.84 o
 -13   4   5       40.39       45.85      5.59 o
 -12   4   5      377.13      345.87      9.60 o
 -11   4   5       30.53       31.66      5.50 o
 -10   4   5        5.85        1.65      4.44 o
  -9   4   5      246.81      236.44      7.26 o
  -8   4   5       66.92       84.62      5.07 o
  -7   4   5       10.43       18.66      3.77 o
  -6   4   5      178.82      200.49      5.96 o
  -5   4   5      771.22      733.66      9.61 o
  -4   4   5      445.34      445.90      7.58 o
  -3   4   5       11.61       17.90      3.39 o
  -2   4   5      423.88      406.09      7.02 o
  -1   4   5      305.83      248.74      5.88 o
   0   4   5      149.93      135.91      4.93 o
   1   4   5      333.60      327.44      6.81 o
   2   4   5      119.76      106.27      4.82 o
   3   4   5      163.70      194.62      5.87 o
   4   4   5      156.02      156.09      5.88 o
   5   4   5       92.97       98.55      5.52 o
   6   4   5      144.84      139.62      6.25 o
   7   4   5       26.59       33.55      4.88 o
   8   4   5      339.18      311.24      8.92 o
   9   4   5       99.13       83.14      6.35 o
  10   4   5       17.12       17.65      5.55 o
  11   4   5       19.15        9.47      5.73 o
  12   4   5        6.95        3.19      8.07 o
  13   4   5        0.11       -2.56      8.43 o
  14   4   5        6.48        8.23      9.51 o
  15   4   5        5.67       13.20      6.75 o
  16   4   5        1.44        0.52     10.17 o
  17   4   5        3.01       17.29      7.33 o
  18   4   5        1.83      -11.28     11.28 o
  19   4   5        0.07       -8.86     11.34 o
 -21   5   5        1.93        4.30     11.06 o
 -20   5   5        5.14        6.93     11.23 o
 -19   5   5        0.26       -5.98     10.75 o
 -18   5   5       30.36       34.48      8.07 o
 -17   5   5       42.87       54.20      8.15 o
 -16   5   5       19.83       13.96      7.32 o
 -15   5   5       18.33       22.40      6.44 o
 -14   5   5        0.08       -4.36      8.47 o
 -13   5   5       10.11        2.97      8.23 o
 -12   5   5        6.88        0.00      7.80 o
 -11   5   5       29.82       28.25      5.55 o
 -10   5   5       39.72       37.73      5.30 o
  -9   5   5      205.27      181.38      6.99 o
  -8   5   5      139.84      157.61      6.62 o
  -7   5   5        3.31        4.59      4.22 o
  -6   5   5       49.25       45.32      4.71 o
  -5   5   5        0.62       -0.25      5.73 o
  -4   5   5      104.34      108.84      5.38 o
  -3   5   5       54.51       44.60      4.54 o
  -1   5   5      293.30      300.90      7.15 o
   0   5   5      174.42      201.69      6.44 o
   1   5   5       62.71       51.02      4.41 o
   2   5   5       60.30       52.44      4.58 o
   4   5   5        3.70       -2.67      6.78 o
   5   5   5      741.36      787.24     12.29 o
   6   5   5      104.23      108.73      6.41 o
   7   5   5        2.30        7.38      5.15 o
   8   5   5       25.39       22.20      5.50 o
   9   5   5       16.90       17.24      5.35 o
  10   5   5        9.75       15.51      5.73 o
  11   5   5        1.13        4.84      7.84 o
  12   5   5       18.91       22.34      6.73 o
  13   5   5        3.36        5.72      6.55 o
  14   5   5        2.12        6.82      9.58 o
  15   5   5        1.45       -4.93      7.33 o
  16   5   5       13.04        5.53     11.54 o
  17   5   5        7.97        7.04     11.42 o
  18   5   5        1.41        4.99     11.86 o
 -21   6   5        0.65       -1.32     13.29 o
 -20   6   5        0.67        9.98     11.09 o
 -19   6   5       16.01       16.50      8.58 o
 -18   6   5       10.56       10.57     11.58 o
 -17   6   5        0.16      -11.88     11.88 o
 -16   6   5        3.82       -7.93     10.68 o
 -15   6   5       10.03       20.83      6.87 o
 -14   6   5       11.57        6.86      6.78 o
 -13   6   5       70.95       58.48      7.21 o
 -12   6   5        0.00        1.19      8.30 o
 -11   6   5       22.31       10.86      6.15 o
 -10   6   5        0.00       -7.69      7.69 o
  -9   6   5      116.57      117.73      7.50 o
  -8   6   5       47.24       52.93      5.92 o
  -7   6   5       13.76       10.88      5.47 o
  -6   6   5       50.55       40.02      5.47 o
  -5   6   5       75.66       90.77      6.27 o
  -4   6   5       44.33       33.55      5.27 o
  -3   6   5      282.09      253.93      7.96 o
  -2   6   5      213.50      178.30      7.06 o
  -1   6   5       60.04       76.52      5.42 o
   0   6   5       40.27       37.50      4.82 o
   1   6   5       16.49        6.42      4.48 o
   2   6   5       17.52       28.58      4.81 o
   3   6   5        0.15       -6.95      6.95 o
   4   6   5        8.14        8.47      5.44 o
   5   6   5        3.10        3.60      7.64 o
   6   6   5        2.64        6.35      5.48 o
   7   6   5      169.73      176.82      8.20 o
   8   6   5        6.25        2.67      8.07 o
   9   6   5        0.56        3.20      8.29 o
  10   6   5       45.80       50.44      7.04 o
  11   6   5        0.81       -8.97      8.97 o
  12   6   5        0.65       -9.24      9.24 o
  13   6   5        2.30        3.53     10.03 o
  14   6   5       12.02       14.67      7.63 o
  15   6   5        1.29       -8.33     10.51 o
  16   6   5        0.14       -3.53     11.63 o
  17   6   5        1.73      -11.08     11.08 o
 -19   7   5        2.31        9.49      8.80 o
 -18   7   5       22.89       19.50      9.09 o
 -17   7   5        0.01       -7.39     11.99 o
 -16   7   5        8.83       19.44      7.58 o
 -15   7   5        8.70        5.13     10.63 o
 -14   7   5        8.49       -5.36     10.34 o
 -13   7   5        0.65       10.66      6.24 o
 -12   7   5        2.14       -8.77      8.77 o
 -11   7   5        1.01       -8.84      8.90 o
 -10   7   5       66.46       64.46      7.36 o
  -9   7   5       10.15       11.01      6.15 o
  -8   7   5        2.87        1.11      7.96 o
  -7   7   5       38.82       35.25      6.07 o
  -6   7   5        9.05       15.54      5.72 o
  -5   7   5       21.65       18.58      5.99 o
  -4   7   5       33.64       26.27      5.50 o
  -3   7   5       67.91       72.88      6.41 o
  -2   7   5        1.24        4.27      7.02 o
  -1   7   5      154.94      185.70      8.06 o
   0   7   5        9.20        9.94      5.31 o
   1   7   5       11.87       16.81      5.65 o
   2   7   5       10.72       21.26      5.90 o
   3   7   5       11.55       20.06      5.88 o
   4   7   5        0.00        9.80      5.35 o
   5   7   5        7.76        5.25      6.27 o
   6   7   5      143.62      121.87      7.98 o
   7   7   5      102.23      104.93      7.86 o
   8   7   5        0.70        5.11      9.17 o
   9   7   5       28.61       27.93      6.95 o
  10   7   5        1.55        3.76      6.55 o
  11   7   5       18.56        6.92     10.63 o
  12   7   5        0.03      -10.12     10.12 o
  13   7   5        0.26       16.44      7.38 o
  14   7   5        1.59       -5.78     10.43 o
  15   7   5        1.96        8.83      7.84 o
  16   7   5        2.52      -12.93     12.93 o
 -18   8   5        0.74       -0.65     12.32 o
 -17   8   5        0.41        1.23     12.26 o
 -16   8   5       16.10        3.54     12.45 o
 -15   8   5        5.32        9.58      8.10 o
 -14   8   5        5.98        7.27      7.93 o
 -13   8   5        4.45       12.11      7.41 o
 -12   8   5       20.17       22.94      7.52 o
 -11   8   5        6.42        1.42      6.92 o
 -10   8   5       16.00        5.01      9.66 o
  -9   8   5        5.25        4.39      8.86 o
  -8   8   5        8.67       10.86      6.44 o
  -7   8   5       46.06       46.76      7.73 o
  -6   8   5       32.36       35.32      7.16 o
  -5   8   5        5.11        9.10      6.33 o
  -4   8   5        0.12       -0.39      8.32 o
  -3   8   5       33.02       35.49      6.45 o
  -2   8   5        0.22       -7.92      7.92 o
   0   8   5        1.55       -6.58      8.80 o
   1   8   5        7.11        4.70      8.73 o
   2   8   5        3.13       15.11      5.92 o
   3   8   5        2.44        6.70      5.84 o
   4   8   5       13.72        7.50      8.66 o
   5   8   5        2.63        6.87      8.72 o
   6   8   5        4.44        1.32      9.87 o
   7   8   5       18.01       19.33      6.79 o
   8   8   5        9.17      -10.41     10.41 o
   9   8   5       37.32       28.19      7.70 o
  10   8   5       23.61       -2.60     11.22 o
  11   8   5        4.02       13.62      7.59 o
  12   8   5        3.83       -2.85     10.94 o
  13   8   5        1.02        9.57     11.42 o
  14   8   5        1.33       -3.76     12.11 o
  15   8   5        0.75        4.61      8.43 o
 -16   9   5        2.58        0.65     12.40 o
 -15   9   5        0.14        7.46     11.28 o
 -14   9   5        0.02        5.36     11.26 o
 -13   9   5        0.55        2.30      7.92 o
 -12   9   5        0.10        4.96     10.77 o
 -11   9   5        4.75        3.19     10.91 o
 -10   9   5        4.50        0.51     10.40 o
  -9   9   5        0.66       13.73      7.07 o
  -8   9   5       19.06       24.99      7.29 o
  -7   9   5        2.26        0.00      9.63 o
  -6   9   5        2.10        0.92      9.78 o
  -5   9   5       38.87       40.56      7.38 o
  -4   9   5       37.81       41.18      7.35 o
  -3   9   5        8.34        4.24      7.10 o
  -2   9   5        1.54        3.56      6.59 o
  -1   9   5        0.02        0.00      9.43 o
   0   9   5       18.04       15.19      6.67 o
   1   9   5       34.21       27.98      7.26 o
   2   9   5       27.89       16.70      7.23 o
   3   9   5        0.49        1.40      9.92 o
   4   9   5        5.71        8.57      9.97 o
   5   9   5        0.70       -7.81     10.03 o
   6   9   5        1.19       -8.55     10.24 o
   7   9   5        4.40        3.64     10.57 o
   8   9   5       38.09       37.59      8.58 o
   9   9   5       10.00       -6.69     11.42 o
  10   9   5        0.23        5.79     10.68 o
  11   9   5        1.40      -12.52     12.52 o
  12   9   5        0.67       11.29      8.60 o
  13   9   5        2.01        5.88     11.95 o
 -14  10   5        1.63        4.61     12.83 o
 -13  10   5        0.10      -12.62     12.62 o
 -11  10   5       14.39       11.32     12.83 o
 -10  10   5        3.16      -11.63     11.63 o
  -9  10   5        0.09      -11.66     11.66 o
  -8  10   5       18.72       14.57      8.38 o
  -7  10   5        4.62        0.00      8.40 o
  -6  10   5        1.80       -6.35     11.15 o
  -5  10   5       14.34        1.57     10.49 o
  -4  10   5        1.97        5.93      7.75 o
  -3  10   5        0.60      -11.22     11.22 o
  -2  10   5        8.85       25.77      7.19 o
  -1  10   5        9.64        3.57     11.26 o
   0  10   5        3.21        1.54     11.68 o
   1  10   5       23.17       29.73      7.66 o
   2  10   5        0.06        8.37     10.61 o
   3  10   5        0.05       -7.44     10.78 o
   4  10   5        2.81        2.17     11.15 o
   5  10   5        3.19        3.33     11.58 o
   6  10   5        0.74      -12.36     12.36 o
   7  10   5        0.02       13.42      7.81 o
   8  10   5        0.21        0.60     11.97 o
   9  10   5        1.99       -6.21     12.39 o
  10  10   5        0.60        6.42     12.45 o
 -10  11   5        7.99       -5.84     13.54 o
  -9  11   5        5.13      -12.57     12.57 o
  -8  11   5        5.38        9.30     11.83 o
  -7  11   5        5.07       -4.87     12.72 o
  -6  11   5        0.88      -11.49     11.49 o
  -5  11   5        0.05        7.12     11.25 o
  -4  11   5        1.72        5.87     11.11 o
  -3  11   5        7.62       11.08      8.27 o
  -2  11   5       25.07       19.49      8.49 o
  -1  11   5        0.20        1.17     11.52 o
   0  11   5        2.38       -7.01     12.14 o
   1  11   5        1.70      -12.39     12.39 o
   2  11   5        0.14      -10.11     11.75 o
   3  11   5        3.30       -6.62     13.05 o
   4  11   5        2.66       -0.31      8.97 o
   5  11   5        1.06        5.62     12.46 o
   6  11   5        0.72       -1.28     12.06 o
   7  11   5        0.12       -1.96     13.05 o
  -3  12   5        1.83      -10.55     13.83 o
  -2  12   5        0.28       -0.32      9.07 o
  -1  12   5        2.04       -7.24     12.62 o
 -24   0   6        1.79       -7.18     12.80 o
 -22   0   6        3.41       12.57      7.43 o
 -20   0   6        2.64       13.16      6.76 o
 -18   0   6       13.55        2.99      9.15 o
 -16   0   6       89.32       94.45      6.82 o
 -14   0   6       99.84       80.89      6.33 o
 -12   0   6      199.87      217.88      6.75 o
 -10   0   6      277.53      254.42      6.39 o
  -8   0   6      468.59      463.71      7.12 o
  -6   0   6     7526.95     7360.72     32.55 o
  -4   0   6     1558.08     1682.67     14.11 o
  -2   0   6    17643.31    16556.73     41.69 o
   0   0   6     2402.30     1980.43     15.28 o
   2   0   6      480.17      536.94      6.53 o
   4   0   6       11.19       14.42      2.77 o
   6   0   6      108.54       86.66      4.36 o
   8   0   6      322.89      285.13      7.58 o
  10   0   6       54.54       64.67      6.04 o
  12   0   6       58.26       61.88      7.23 o
  14   0   6       15.64        1.69      9.24 o
  16   0   6        8.17       20.74      7.21 o
  18   0   6        8.84       -4.54     10.75 o
  20   0   6        0.00       -5.84     11.74 o
 -24   1   6        1.23       -1.23      9.84 o
 -23   1   6        2.74        2.39      8.70 o
 -22   1   6        4.25        0.04      8.06 o
 -21   1   6        5.68       11.50     11.81 o
 -20   1   6        1.91        9.29      5.44 o
 -19   1   6        2.69       -0.65      6.43 o
 -18   1   6        9.82        4.77      6.30 o
 -17   1   6        2.85       -4.92      5.66 o
 -16   1   6      129.53      126.91      5.49 o
 -15   1   6        8.59        3.09      5.87 o
 -14   1   6      129.92      127.81      4.82 o
 -13   1   6       41.01       44.70      4.72 o
 -12   1   6        2.34        0.32      3.96 o
 -11   1   6       20.40       31.99      6.19 o
 -10   1   6      187.57      144.10      3.81 o
  -9   1   6      157.79      169.18      3.76 o
  -8   1   6      425.56      344.89      4.52 o
  -7   1   6        1.70       14.89      5.56 o
  -6   1   6       19.18       25.29      1.92 o
  -5   1   6     1210.31     1211.80      8.08 o
  -4   1   6      831.77      862.76     13.61 o
  -1   1   6     1737.07     1852.37     20.14 o
   1   1   6      469.86      394.68      5.40 o
   2   1   6      400.87      474.55      4.53 o
   3   1   6     2075.24     2008.32     19.90 o
   4   1   6      817.34      811.09      7.60 o
   5   1   6      518.03      482.04      9.06 o
   6   1   6       30.36       34.18      2.79 o
   7   1   6        2.28       -0.35      4.43 o
   9   1   6      829.54      808.60     29.11 o
  10   1   6      229.07      183.43      6.12 o
  11   1   6       97.35       95.48      4.80 o
  12   1   6       11.79       12.51      4.68 o
  13   1   6       10.58        5.99      5.76 o
  14   1   6       17.96       10.97      6.86 o
  15   1   6       25.57       31.95      9.70 o
  16   1   6        2.49        0.61      5.55 o
  17   1   6        3.51       11.10      5.08 o
  18   1   6        0.12       -8.06      9.14 o
  19   1   6        6.77       15.17      6.77 o
  20   1   6        0.08       -5.55     14.69 o
 -23   2   6        0.01        2.17      7.58 o
 -22   2   6        1.04       -3.17     13.42 o
 -21   2   6        2.51        3.14      6.11 o
 -20   2   6        0.26        1.53      6.91 o
 -19   2   6       21.02       10.18      5.14 o
 -18   2   6        0.37       -9.07      9.07 o
 -17   2   6        0.29        4.33      4.71 o
 -16   2   6       17.24       27.70      4.12 o
 -15   2   6        3.21        9.47      4.16 o
 -14   2   6        0.88        4.67      3.36 o
 -13   2   6       59.46       48.33      5.13 o
 -12   2   6        1.52        0.06      4.91 o
 -11   2   6      223.89      226.62      9.91 o
 -10   2   6       10.06       16.66      2.79 o
  -9   2   6       17.52       21.94      4.03 o
  -8   2   6       11.78       13.21      2.52 o
  -7   2   6     1600.93     1563.02     35.63 o
  -3   2   6      752.15      711.62     11.35 o
  -2   2   6     1357.07     1358.13      8.57 o
   0   2   6      686.64      845.41     21.85 o
   1   2   6        1.01       -2.79      2.79 o
   2   2   6      666.91      553.84      5.20 o
   3   2   6      398.00      413.75      5.85 o
   4   2   6        9.77       11.58      2.33 o
   5   2   6      108.18      122.03      3.53 o
   6   2   6      542.63      551.61      7.01 o
   7   2   6       39.42       41.81      3.25 o
   8   2   6        6.99        6.87      4.28 o
   9   2   6      214.96      231.83      5.53 o
  10   2   6       29.65       31.20      4.10 o
  11   2   6        0.76        5.89      5.24 o
  12   2   6      139.27      130.84      5.59 o
  13   2   6      105.69      102.15      5.82 o
  14   2   6        1.93        4.62      4.36 o
  15   2   6        1.84       -6.81      6.81 o
  16   2   6        1.06       -1.52      7.38 o
  17   2   6        0.00        2.17      6.99 o
  18   2   6        0.57       -0.31      6.13 o
  19   2   6        0.32        7.76      5.49 o
 -23   3   6        0.00       -2.85      9.56 o
 -22   3   6        0.68       11.44      6.27 o
 -21   3   6        0.23        0.91      6.05 o
 -20   3   6        9.80       10.25     13.50 o
 -19   3   6        1.10        2.18      7.11 o
 -18   3   6        4.59       -1.37      6.62 o
 -17   3   6        5.59       -1.66      7.02 o
 -16   3   6       11.06        1.93      6.22 o
 -15   3   6       98.51       91.35      5.78 o
 -14   3   6        4.06        6.33      5.96 o
 -13   3   6       47.21       38.66      3.90 o
 -12   3   6        0.32        1.02      4.01 o
 -10   3   6       46.09       36.57      3.93 o
  -9   3   6        6.06        0.31      3.65 o
  -7   3   6      288.00      265.37      4.49 o
  -5   3   6        2.12        1.25      3.19 o
  -4   3   6     1229.92     1329.85     22.92 o
  -3   3   6       73.97       61.86      3.60 o
  -2   3   6       49.42       64.82      4.93 o
  -1   3   6       32.18       34.74      2.29 o
   2   3   6       81.79       71.89      3.56 o
   3   3   6      564.62      556.03     13.68 o
   4   3   6       44.27       37.05      3.87 o
   5   3   6      478.75      519.28      6.28 o
   6   3   6        7.84        9.12      2.88 o
   7   3   6      442.36      453.21      6.69 o
   9   3   6       40.53       38.49      4.00 o
  10   3   6       89.69      116.33      4.99 o
  11   3   6        3.89       -1.06      5.41 o
  12   3   6       28.26       36.87      4.48 o
  13   3   6       31.96       37.09      4.82 o
  14   3   6       11.61       11.06      6.18 o
  15   3   6       84.85       84.94      9.36 o
  16   3   6       26.22       29.69      6.23 o
  17   3   6        6.33        2.31      7.53 o
  18   3   6        0.11        6.04      7.75 o
  19   3   6        0.11        6.62      8.32 o
 -22   4   6        0.72        9.01      7.83 o
 -21   4   6        2.29       -5.25     11.48 o
 -20   4   6        6.81       21.91      7.30 o
 -19   4   6       22.37       17.96      7.96 o
 -18   4   6        9.49        6.73      7.44 o
 -17   4   6        3.83       -5.39      9.97 o
 -16   4   6        4.66       17.86      6.09 o
 -15   4   6        5.89        8.44      5.67 o
 -14   4   6        6.73        3.48      5.58 o
 -13   4   6       33.82       34.69      5.67 o
 -12   4   6       45.12       41.15      5.52 o
 -11   4   6       52.54       54.94      5.25 o
 -10   4   6        0.07       -4.45      6.12 o
  -9   4   6      149.53      140.54      6.41 o
  -8   4   6       90.59       89.04      5.04 o
  -7   4   6       35.54       39.79      4.14 o
  -6   4   6       37.82       29.56      4.11 o
  -5   4   6      304.02      288.82      6.81 o
  -4   4   6       19.32       10.03      3.62 o
  -3   4   6       73.39       62.36      4.13 o
  -1   4   6      181.97      186.78      5.52 o
   0   4   6     1538.36     1411.89     14.20 o
   2   4   6       90.63      109.70      5.11 o
   3   4   6        0.43        3.68      4.90 o
   4   4   6       39.34       45.75      4.50 o
   5   4   6       15.70       24.23      4.61 o
   6   4   6       24.72       10.66      4.85 o
   8   4   6       56.09       44.71      6.01 o
   9   4   6       13.87       16.65      5.55 o
  10   4   6       39.20       30.23      5.76 o
  11   4   6       11.18       14.23      6.01 o
  12   4   6       41.09       62.24      6.95 o
  13   4   6        1.81        4.02      8.58 o
  14   4   6       36.84       28.42      7.12 o
  15   4   6        8.25       10.72      7.24 o
  16   4   6        9.70        1.63     10.80 o
  17   4   6        0.26      -11.25     11.25 o
  18   4   6        1.60       -5.56     12.06 o
 -22   5   6        0.31        2.60     11.00 o
 -21   5   6        0.55       18.10      7.50 o
 -20   5   6        6.79        7.50     11.06 o
 -19   5   6        0.03        2.17     11.20 o
 -18   5   6        7.76       16.61      7.87 o
 -17   5   6       71.04       68.23      8.52 o
 -16   5   6        2.42       -6.32      9.75 o
 -15   5   6        0.01       -9.32      9.32 o
 -14   5   6        7.25        5.18      8.46 o
 -13   5   6       21.85       22.29      6.09 o
 -12   5   6        1.34       10.40      5.05 o
 -11   5   6        9.59       -3.99      7.93 o
 -10   5   6       22.57       17.55      5.38 o
  -9   5   6        7.76        9.20      4.68 o
  -8   5   6      116.85      124.32      6.19 o
  -7   5   6       64.20       64.35      5.21 o
  -6   5   6       40.40       55.06      5.10 o
  -5   5   6       22.04       15.96      4.25 o
  -4   5   6       84.73       99.17      5.58 o
  -3   5   6      475.46      469.96      8.90 o
  -2   5   6       55.67       50.67      4.67 o
   0   5   6       35.87       24.86      3.97 o
   1   5   6      119.93      118.25      5.56 o
   2   5   6        8.19        3.85      5.58 o
   3   5   6       32.31       37.88      4.59 o
   4   5   6       27.45       29.73      4.91 o
   5   5   6       37.11       32.92      5.56 o
   6   5   6        0.25        2.80      6.86 o
   7   5   6      248.35      239.02      8.66 o
   8   5   6        1.10        7.36      7.52 o
   9   5   6        5.34       -7.09      7.84 o
  10   5   6        0.04       -2.77      7.83 o
  11   5   6       24.22       22.15      6.82 o
  12   5   6       31.11       35.25      7.07 o
  13   5   6        4.53       12.43      6.32 o
  14   5   6        1.94        7.12      6.73 o
  15   5   6        2.22        6.49      7.32 o
  16   5   6        0.31        2.02      7.96 o
  17   5   6        6.16        4.88     11.62 o
  18   5   6        5.11        3.24     12.57 o
 -21   6   6        0.01        1.29     12.46 o
 -20   6   6        3.98       10.44     10.83 o
 -19   6   6        1.46        6.96     11.29 o
 -18   6   6       20.97        8.23     12.42 o
 -17   6   6        0.26       -0.52     10.60 o
 -16   6   6       78.33       84.39      9.00 o
 -15   6   6        0.14        6.01      9.69 o
 -14   6   6       18.42       19.01      6.70 o
 -13   6   6        1.47        4.54      9.10 o
 -12   6   6       41.79       37.05      6.39 o
 -11   6   6        0.64       -1.68      5.58 o
 -10   6   6       58.05       46.59      6.12 o
  -9   6   6       58.83       58.51      6.38 o
  -8   6   6       34.56       38.88      5.90 o
  -7   6   6        8.62        4.99      7.02 o
  -6   6   6       73.62       77.87      6.33 o
  -5   6   6      428.96      395.81      9.60 o
  -4   6   6        0.11       -0.29      7.01 o
  -3   6   6        3.81        6.41      4.95 o
  -2   6   6       25.84       36.97      4.98 o
  -1   6   6        3.27       -0.57      6.25 o
   0   6   6        9.67        3.16      6.41 o
   3   6   6        0.58        0.77      4.81 o
   4   6   6       25.20       38.44      5.42 o
   5   6   6        1.52        3.71      5.48 o
   6   6   6       53.95       61.41      6.81 o
   7   6   6        5.23        0.00      8.18 o
   9   6   6        6.88        1.65      8.83 o
  11   6   6        0.25       -5.07      9.17 o
  12   6   6        0.32        1.46      8.81 o
  13   6   6        1.61        6.44      6.95 o
  14   6   6        2.93        8.18     10.57 o
  15   6   6        1.73      -10.98     11.40 o
  16   6   6        1.90      -12.14     12.14 o
  17   6   6        0.25      -11.71     11.71 o
 -19   7   6        0.38       -4.99     12.48 o
 -18   7   6       17.75       12.43      8.81 o
 -17   7   6        4.76       17.98      8.20 o
 -16   7   6        0.73       -9.60     11.54 o
 -15   7   6        0.67       -1.53     10.28 o
 -14   7   6        1.79       -9.63      9.63 o
 -13   7   6        8.71       23.63      6.62 o
 -12   7   6       14.81       10.51      7.07 o
 -11   7   6        2.42        5.44      8.27 o
 -10   7   6        2.18       -4.01      8.12 o
  -9   7   6        2.12        1.54      8.16 o
  -8   7   6        0.00        2.23      5.59 o
  -7   7   6       71.75       61.07      6.96 o
  -6   7   6       19.36       33.14      5.56 o
  -5   7   6       40.75       27.96      5.98 o
  -4   7   6        6.98        8.61      5.24 o
  -3   7   6        1.84        6.35      7.52 o
  -2   7   6       98.38      126.94      6.98 o
  -1   7   6        0.38        3.68      7.41 o
   0   7   6        5.64        5.39      7.43 o
   1   7   6        3.83       -6.16      7.83 o
   2   7   6      291.67      296.94      9.49 o
   3   7   6       22.41       19.41      5.65 o
   4   7   6       15.41        0.00      8.81 o
   5   7   6        7.77       -3.47      9.24 o
   6   7   6        0.90        5.99      8.57 o
   7   7   6       13.09       15.85      6.67 o
   8   7   6        3.39        4.79      9.12 o
   9   7   6        2.03        1.83      9.67 o
  10   7   6        0.12        5.28      9.47 o
  11   7   6        6.65       13.88      6.81 o
  12   7   6        0.07        3.71      7.13 o
  13   7   6        0.19       14.54      7.59 o
  14   7   6        0.03        2.94     11.17 o
  15   7   6        1.32       -6.21     12.00 o
  16   7   6        0.65       15.10      7.90 o
 -18   8   6        0.12        0.65     11.72 o
 -17   8   6        3.04        9.83     11.62 o
 -16   8   6        0.06      -11.65     11.65 o
 -15   8   6        3.16       -6.72     12.03 o
 -14   8   6       33.69       43.89      8.63 o
 -13   8   6        6.81      -11.23     11.23 o
 -12   8   6        0.00        3.44      9.64 o
 -11   8   6        0.52       -9.98      9.98 o
 -10   8   6        8.49        9.34      6.42 o
  -9   8   6       17.07        5.72      9.47 o
  -8   8   6       13.94       -2.99      8.92 o
  -6   8   6        9.66        2.43      8.90 o
  -5   8   6       60.52       49.27      7.26 o
  -4   8   6       98.57       88.58      7.84 o
  -3   8   6        0.00       -8.49      8.49 o
  -2   8   6        0.63       -3.50      8.46 o
  -1   8   6      119.61      114.17      7.87 o
   0   8   6        7.87        9.24      5.99 o
   1   8   6        0.32        1.59      8.55 o
   2   8   6       13.73        8.32      6.29 o
   3   8   6       11.09        7.47      9.30 o
   4   8   6        1.07        0.43      8.43 o
   5   8   6       10.41        6.36      6.64 o
   6   8   6        6.21        2.96      6.89 o
   7   8   6        7.48        8.01      9.37 o
   8   8   6       11.28       21.31      7.13 o
   9   8   6        0.78        1.02      9.87 o
  10   8   6        0.89      -10.65     10.65 o
  11   8   6        4.92        5.30      7.92 o
  12   8   6        0.02      -11.60     11.60 o
  13   8   6        2.63        7.95     11.63 o
  14   8   6        5.09        6.10      8.97 o
 -16   9   6        0.05        5.15     13.02 o
 -15   9   6        1.04        4.93     11.74 o
 -14   9   6        2.36       16.30      7.58 o
 -13   9   6        0.65       12.54      7.53 o
 -12   9   6        0.20        7.15     10.95 o
 -11   9   6       13.52       19.90      7.87 o
 -10   9   6        0.45        8.23      9.55 o
  -9   9   6        0.60       -8.49     10.31 o
  -8   9   6       30.88       23.82      7.70 o
  -7   9   6        0.21       -5.22      9.95 o
  -6   9   6       29.43       33.77      7.49 o
  -5   9   6        0.16        4.59     10.03 o
  -4   9   6        0.66        3.64      9.18 o
  -3   9   6       27.25       25.68      6.96 o
  -2   9   6        1.26        8.98     10.11 o
  -1   9   6        0.13        5.41      9.09 o
   0   9   6        0.33        3.17      8.97 o
   1   9   6       30.82       26.11      7.12 o
   2   9   6        6.67        2.33      9.32 o
   3   9   6        1.07        3.31      9.86 o
   4   9   6        5.50        8.24      7.12 o
   5   9   6        2.20       -9.46     10.55 o
   6   9   6        0.77       14.36      7.23 o
   7   9   6        0.64      -11.28     11.28 o
   8   9   6       26.51       24.93      8.38 o
   9   9   6        1.90       -3.40     11.22 o
  10   9   6       15.94        2.96     13.08 o
  11   9   6        0.96        3.68     11.75 o
  12   9   6        1.57       -0.65     12.43 o
 -14  10   6        9.12        1.97     13.19 o
 -13  10   6        0.66        0.00     12.22 o
 -12  10   6        0.13       -8.58     12.80 o
 -11  10   6        0.03        5.35     11.23 o
 -10  10   6        0.06       -5.21     11.80 o
  -9  10   6        0.27      -11.55     11.55 o
  -8  10   6        0.11       -1.65     11.25 o
  -7  10   6        7.02        3.24     10.58 o
  -6  10   6       22.80       37.96      8.15 o
  -5  10   6        5.20        6.02      7.64 o
  -4  10   6       10.47       17.64      7.96 o
  -3  10   6       20.76       24.51      8.26 o
  -2  10   6        0.76       -4.11     11.46 o
  -1  10   6        0.11       -2.06     10.37 o
   0  10   6        3.18       -2.59     10.41 o
   1  10   6       22.74       20.41      7.67 o
   2  10   6        2.52        6.89     11.34 o
   3  10   6        0.90       -1.08     11.34 o
   4  10   6        4.89       -5.50     11.45 o
   5  10   6        9.87      -11.25     12.45 o
   6  10   6        1.06        8.66     11.52 o
   7  10   6        3.23      -12.65     12.65 o
   8  10   6        0.14        3.05     12.06 o
   9  10   6       12.29       10.11     12.91 o
  10  10   6        0.09       -8.49     12.89 o
 -10  11   6        1.38        7.13     11.86 o
  -9  11   6        5.73      -13.29     13.29 o
  -8  11   6        0.66        6.82     11.57 o
  -7  11   6        2.01        6.72      8.55 o
  -6  11   6        0.93        2.40     11.66 o
  -5  11   6        2.01       19.33      8.16 o
  -4  11   6        0.82       10.61      8.04 o
  -2  11   6        4.31        8.78     12.05 o
  -1  11   6        2.29        3.51     11.75 o
   0  11   6        0.55       -8.84     11.23 o
   1  11   6        0.19      -12.19     12.19 o
   2  11   6        0.12      -12.39     12.39 o
   3  11   6        2.21        6.39      8.29 o
   4  11   6        3.63       20.15      8.69 o
   5  11   6        3.13       -0.32      9.03 o
   6  11   6        0.06       -1.94     13.11 o
 -23   0   7        6.09       15.53      8.67 o
 -21   0   7        0.08        1.59      8.87 o
 -19   0   7       27.88       34.52      7.04 o
 -17   0   7        0.07        0.79      7.84 o
 -15   0   7        5.09       -3.37      7.81 o
 -13   0   7      298.94      300.64      8.55 o
 -11   0   7      640.60      573.90      9.54 o
  -9   0   7      517.95      526.59      8.24 o
  -7   0   7      410.93      416.13      6.58 o
  -5   0   7     3678.57     3643.59     22.94 o
  -3   0   7     1405.44     1493.43     14.03 o
   1   0   7      700.71      609.98      7.09 o
   3   0   7       82.13       99.57      4.14 o
   7   0   7      117.23      123.35      5.61 o
   9   0   7        6.02        5.08      6.16 o
  11   0   7      298.92      266.59      9.12 o
  13   0   7      210.96      227.00      9.91 o
  15   0   7        0.33       -6.72      9.23 o
  17   0   7        3.21       -3.59      7.44 o
  19   0   7        3.05       11.69      7.83 o
 -24   1   7        1.08       -3.32      8.58 o
 -23   1   7        3.35        1.13      9.79 o
 -22   1   7        2.26        1.46      7.60 o
 -21   1   7        0.53        3.21      7.05 o
 -20   1   7        0.52        2.31      6.47 o
 -19   1   7        1.58        0.24      6.38 o
 -18   1   7        0.05       -2.37      5.61 o
 -17   1   7        7.87       12.30     13.48 o
 -16   1   7        9.31       11.46      4.00 o
 -15   1   7        0.77        2.90      5.23 o
 -14   1   7      586.58      537.66      9.01 o
 -13   1   7       34.17       44.60      3.77 o
 -12   1   7        7.42        8.36      5.09 o
 -11   1   7        5.33       11.11      2.70 o
  -5   1   7      665.04      727.68     14.30 o
  -4   1   7     1291.86     1507.48     10.47 o
  -2   1   7     2228.58     2292.87     22.25 o
  -1   1   7      911.78     1050.10      7.59 o
   0   1   7      250.67      233.84      3.39 o
   1   1   7       26.74       30.07      2.06 o
   3   1   7      783.21      854.25      9.20 o
   4   1   7     1277.00     1389.84     10.32 o
   5   1   7      257.68      302.97      4.74 o
   6   1   7        0.41        0.76      2.90 o
   7   1   7        0.88       -1.76      4.19 o
   8   1   7       20.92       17.59      8.17 o
  10   1   7      214.84      212.18      5.85 o
  11   1   7        0.71        3.92      5.51 o
  12   1   7       38.30       38.00      4.79 o
  13   1   7      101.60      101.29      5.75 o
  14   1   7       11.95       13.00      8.21 o
  15   1   7       10.35       15.82      6.05 o
  16   1   7        6.21        2.42      9.59 o
  17   1   7       16.28       24.14      5.82 o
  18   1   7        4.02        4.95      6.56 o
  19   1   7        0.18        0.95      8.06 o
 -23   2   7        0.12        9.80      6.26 o
 -22   2   7        6.09       10.88      6.71 o
 -21   2   7        0.01        8.82     10.89 o
 -20   2   7        3.67        8.89     14.60 o
 -19   2   7        0.11        1.15      5.30 o
 -18   2   7        2.37        4.67      5.75 o
 -17   2   7        0.14        7.29      4.79 o
 -16   2   7        6.18        7.82      7.13 o
 -15   2   7       13.13        4.79      6.16 o
 -14   2   7       41.01       43.21      6.88 o
 -13   2   7       92.73       93.74      5.29 o
 -12   2   7      563.20      547.11      7.31 o
 -11   2   7      103.53      105.15      4.58 o
 -10   2   7        4.97        6.01      3.09 o
  -9   2   7        6.48        4.83      2.69 o
  -8   2   7     2144.06     2137.43     13.50 o
  -7   2   7     1608.12     1681.43     11.54 o
  -6   2   7        5.46        2.39      2.09 o
  -5   2   7        3.73        2.87      2.21 o
  -4   2   7      205.74      208.30     10.91 o
  -3   2   7       19.84       15.60      1.92 o
  -2   2   7      381.74      397.20      5.72 o
  -1   2   7      615.14      577.35     12.19 o
   0   2   7      522.79      646.14     11.55 o
   4   2   7      253.21      293.80      6.92 o
   5   2   7      302.02      344.89      5.27 o
   6   2   7      141.62      134.08      6.30 o
   7   2   7        0.93       -0.01      4.15 o
   8   2   7       65.77       76.20      8.28 o
  10   2   7        7.85        8.28      4.30 o
  11   2   7        9.25       14.03      6.72 o
  12   2   7      169.18      166.43      6.17 o
  13   2   7       50.20       46.60      7.95 o
  14   2   7        6.93        8.48      6.93 o
  15   2   7        2.13        9.01      5.65 o
  16   2   7        1.36        0.92      7.13 o
  17   2   7        4.84        2.56      6.50 o
  18   2   7        0.95        7.13      6.36 o
  19   2   7        0.00        5.74      7.89 o
 -23   3   7        0.03       -9.18      9.18 o
 -22   3   7        0.43       -8.08      8.08 o
 -21   3   7        0.09      -11.90     12.33 o
 -20   3   7        2.88        0.15      5.99 o
 -19   3   7        0.52       -0.35      6.59 o
 -18   3   7        0.02       -6.41      6.89 o
 -17   3   7       29.33       30.10      6.87 o
 -16   3   7      107.65      105.47      5.68 o
 -15   3   7       33.15       40.59      6.25 o
 -14   3   7        0.19        5.58      3.61 o
 -13   3   7      109.21       89.71      4.62 o
 -12   3   7       41.72       34.50      3.53 o
 -11   3   7       52.69       52.66      3.63 o
 -10   3   7        3.77        9.87      2.87 o
  -9   3   7       91.18       70.61      3.47 o
  -8   3   7        3.98        9.30      2.61 o
  -7   3   7      271.83      275.45      4.63 o
  -6   3   7      727.50      851.00      7.25 o
  -5   3   7        0.07        3.84      3.20 o
  -4   3   7       66.02       61.76      2.81 o
  -3   3   7       37.31       41.10      2.40 o
  -1   3   7      438.70      425.77     19.35 o
   1   3   7      339.68      351.72     10.67 o
   2   3   7      324.81      289.51      5.52 o
   3   3   7      595.17      621.89      6.62 o
   5   3   7      429.60      383.22     19.32 o
   6   3   7       42.38       48.07      3.52 o
   7   3   7       86.10       70.30      5.65 o
   8   3   7       67.54       76.81      4.12 o
   9   3   7       13.89       12.01      4.15 o
  10   3   7        1.86        5.92      5.25 o
  11   3   7       34.10       35.58      4.47 o
  12   3   7       48.42       49.47      4.87 o
  13   3   7       19.72       16.80      4.85 o
  14   3   7        9.33       13.20      5.45 o
  15   3   7       10.39       11.73      6.04 o
  16   3   7        3.24       -0.37      6.14 o
  17   3   7        2.38        5.77      6.32 o
  18   3   7        0.08       -0.08      6.83 o
  19   3   7        0.12        6.79      8.25 o
 -23   4   7        0.20        7.92     12.42 o
 -22   4   7        0.02       -5.59     11.45 o
 -21   4   7        0.09       -7.59     11.08 o
 -20   4   7        2.92       -8.23     10.95 o
 -19   4   7        0.33      -10.24     10.24 o
 -18   4   7       30.70       22.42      7.90 o
 -17   4   7        8.70        7.23      9.55 o
 -16   4   7       44.32       51.12      7.13 o
 -15   4   7       83.06       90.29      7.59 o
 -14   4   7       12.48       17.36      5.73 o
 -13   4   7        9.12       17.96      5.27 o
 -12   4   7        9.57        6.79      7.44 o
 -11   4   7        3.29       -2.42      6.73 o
 -10   4   7       40.64       42.70      4.79 o
  -9   4   7       26.00       32.55      4.71 o
  -8   4   7       83.68       74.38      5.16 o
  -7   4   7       28.28       23.74      4.08 o
  -5   4   7      350.86      385.94      7.72 o
  -4   4   7        4.23        5.22      3.59 o
  -3   4   7      178.33      210.52      6.02 o
  -2   4   7      141.29      126.33      5.15 o
   0   4   7       70.59       87.46      4.70 o
   1   4   7      260.26      207.97      6.38 o
   2   4   7       16.55       26.53      4.31 o
   3   4   7        0.61       -1.73      3.82 o
   4   4   7      172.58      189.44      6.76 o
   5   4   7      137.00      125.28      6.35 o
   6   4   7       33.73       38.11      5.07 o
   7   4   7       43.36       37.85      5.42 o
   8   4   7        4.13        7.06      7.29 o
   9   4   7        0.00       -0.35      7.19 o
  10   4   7        2.50        4.99      7.12 o
  11   4   7        0.28        6.98      8.10 o
  12   4   7       31.06       36.42      6.90 o
  13   4   7        1.11        2.34      8.95 o
  14   4   7        2.05        7.50      9.37 o
  15   4   7        0.05        7.73      6.95 o
  16   4   7        0.74        5.11     10.92 o
  17   4   7        0.86        7.56      8.06 o
  18   4   7        0.57       -0.65     11.77 o
 -22   5   7        1.24       -0.65     11.92 o
 -21   5   7        0.03        8.60     10.68 o
 -20   5   7        5.62        4.05     11.71 o
 -19   5   7        0.00        9.54      7.30 o
 -18   5   7        5.08        6.67     10.31 o
 -17   5   7        0.00        8.69      7.12 o
 -16   5   7        0.29      -10.11     10.11 o
 -15   5   7       20.68       22.21      6.86 o
 -14   5   7        1.53       -5.22      8.52 o
 -13   5   7        0.01       -8.09      8.09 o
 -12   5   7       14.34        4.99      8.58 o
 -11   5   7      244.17      244.55      8.73 o
 -10   5   7       86.68       80.08      6.19 o
  -9   5   7        3.63       -1.22      6.73 o
  -8   5   7       30.69       24.68      5.22 o
  -7   5   7       39.67       30.27      4.76 o
  -6   5   7        8.87        3.20      6.33 o
  -4   5   7        1.02        0.12      4.10 o
  -3   5   7        2.19        1.88      4.07 o
  -2   5   7       66.08       61.58      4.91 o
   0   5   7       87.56       87.33      5.27 o
   1   5   7        7.97        0.52      5.73 o
   2   5   7       24.34       27.75      4.61 o
   3   5   7       22.61       16.56      4.78 o
   4   5   7       90.64       91.03      6.25 o
   5   5   7      113.98      104.31      6.61 o
   6   5   7       42.56       41.63      5.95 o
   7   5   7        2.70       -3.48      7.83 o
   8   5   7       21.34       19.57      5.84 o
   9   5   7        1.31        7.44      8.43 o
  10   5   7        9.71       18.93      6.21 o
  11   5   7        5.76       11.06      6.21 o
  12   5   7        3.12       -9.80      9.80 o
  13   5   7        1.67       13.25      6.62 o
  14   5   7       13.51       13.54      7.41 o
  15   5   7        4.38       -0.57     11.29 o
  16   5   7        2.86       20.06      7.70 o
  17   5   7        6.77       11.43      8.49 o
 -21   6   7        0.71        3.88     11.99 o
 -20   6   7        7.12      -12.60     12.60 o
 -19   6   7        7.91       10.15      8.27 o
 -18   6   7        7.72        9.86      7.95 o
 -17   6   7        2.70        4.14     10.34 o
 -16   6   7        0.46       -2.45     10.68 o
 -15   6   7        1.16        2.31      6.72 o
 -14   6   7        0.11       -9.55      9.55 o
 -13   6   7        4.72        8.12      6.15 o
 -12   6   7        2.55       -8.46      8.46 o
 -11   6   7       36.03       31.77      6.16 o
  -9   6   7       51.07       43.58      6.35 o
  -8   6   7       96.30       94.98      6.82 o
  -7   6   7      138.88      128.28      7.06 o
  -6   6   7       91.13       69.37      6.24 o
  -5   6   7       60.73       83.67      6.29 o
  -4   6   7        8.12        1.19      6.84 o
  -3   6   7      150.88      179.88      7.50 o
  -2   6   7       21.16       23.88      5.11 o
  -1   6   7       16.21       11.28      4.64 o
   0   6   7        9.73        3.60      6.30 o
   1   6   7        5.65        4.91      6.62 o
   2   6   7       13.89        5.36      7.04 o
   3   6   7        5.05        2.93      7.52 o
   4   6   7        3.14        1.36      7.36 o
   5   6   7       51.03       33.40      6.15 o
   6   6   7        9.93       18.87      5.52 o
   7   6   7       11.19        3.70      5.90 o
   8   6   7        1.17        3.07      5.72 o
   9   6   7       28.24       21.34      6.86 o
  10   6   7       10.73       19.33      6.38 o
  11   6   7        0.15        8.66      6.58 o
  12   6   7        0.47       -9.15     10.11 o
  13   6   7        0.42        2.68     10.11 o
  14   6   7        0.13      -11.55     11.55 o
  15   6   7       14.83       24.65      8.29 o
  16   6   7        0.46       12.71      8.26 o
 -20   7   7        0.46        5.90     11.97 o
 -19   7   7        1.28        6.86     12.29 o
 -18   7   7        0.16       -4.73     11.57 o
 -17   7   7        6.28       12.93      8.13 o
 -16   7   7       18.88       15.76      8.23 o
 -15   7   7       16.51       13.22      7.64 o
 -14   7   7        0.07       -9.47      9.47 o
 -13   7   7        0.20       -9.72      9.72 o
 -12   7   7        0.05       -9.01      9.01 o
 -11   7   7        1.48        3.81      8.04 o
 -10   7   7       17.82       13.79      6.38 o
  -9   7   7       15.26       15.82      5.96 o
  -8   7   7        2.20        6.04      8.15 o
  -7   7   7        5.68        3.30      8.35 o
  -6   7   7       45.18       49.01      6.02 o
  -5   7   7        0.16        1.05      7.56 o
  -4   7   7        2.81       -7.61      7.92 o
  -3   7   7        3.70        2.74      7.39 o
  -2   7   7        6.50       -4.11      7.56 o
  -1   7   7       27.97       13.28      5.67 o
   0   7   7        8.50       -5.58      8.03 o
   1   7   7       32.42       24.82      6.18 o
   2   7   7       19.96       20.66      6.09 o
   3   7   7       72.53       62.79      6.90 o
   4   7   7       17.85       19.81      6.02 o
   5   7   7        4.19        9.97      6.05 o
   6   7   7        1.03        5.39      6.16 o
   7   7   7        2.02       -8.23      8.92 o
   8   7   7       26.64       21.95      6.84 o
   9   7   7       18.58       20.38      6.93 o
  10   7   7       12.77       -7.96     10.58 o
  11   7   7        0.43        2.10     10.46 o
  12   7   7       11.54        5.50     11.17 o
  13   7   7        0.66      -11.23     11.23 o
  14   7   7        3.43       -3.05     11.29 o
  15   7   7        0.12       -4.50     12.15 o
 -18   8   7        1.53        2.57      8.77 o
 -17   8   7        1.69       10.41     11.31 o
 -16   8   7        7.39        1.76     11.68 o
 -15   8   7        0.42        7.27     12.03 o
 -14   8   7       14.21        3.20     11.94 o
 -13   8   7        0.08        1.54     10.17 o
 -12   8   7        4.37       -5.92     10.66 o
 -11   8   7        2.06        3.33      9.60 o
 -10   8   7        0.45        4.13      6.64 o
  -9   8   7        7.19        3.54      9.67 o
  -8   8   7       15.70       -1.73      9.63 o
  -7   8   7       10.97        8.83      6.61 o
  -6   8   7       60.84       63.39      7.44 o
  -5   8   7       47.03       54.89      7.02 o
  -4   8   7       49.55       63.49      6.92 o
  -3   8   7       36.12       39.01      6.75 o
  -2   8   7       20.69       17.89      6.45 o
  -1   8   7       19.71       30.13      6.12 o
   0   8   7        0.23        1.62      8.24 o
   1   8   7        0.48       -5.72      8.29 o
   2   8   7       16.25       16.87      6.30 o
   3   8   7        1.78       -9.17      9.17 o
   4   8   7        0.85       -0.88      9.21 o
   5   8   7        0.51       -9.80      9.80 o
   6   8   7        5.58        0.46     10.44 o
   7   8   7       43.99       46.79      7.67 o
   8   8   7        0.30       -2.02      9.91 o
   9   8   7        0.24        9.46     10.46 o
  10   8   7        1.08        0.00     11.40 o
  11   8   7        5.99        5.16     11.29 o
  12   8   7        5.56        2.40     12.62 o
  13   8   7        0.24       -4.41     11.40 o
 -16   9   7        2.45       10.91     12.45 o
 -15   9   7        3.88      -13.06     13.06 o
 -14   9   7        1.40       -7.70     11.51 o
 -13   9   7        8.14       19.12      8.30 o
 -12   9   7        1.64      -11.01     11.89 o
 -11   9   7       11.56        8.26      7.96 o
 -10   9   7        3.61      -10.95     10.95 o
  -9   9   7        0.09        1.00     10.17 o
  -8   9   7       28.83       19.84      7.70 o
  -7   9   7        2.76        9.35      6.92 o
  -6   9   7       18.01       26.37      7.36 o
  -5   9   7        0.07        4.65      9.83 o
  -4   9   7       13.22        9.43      6.64 o
  -3   9   7        7.23       -1.83      9.47 o
  -2   9   7        5.51       -9.60     10.23 o
  -1   9   7        1.54       -9.86      9.86 o
   0   9   7        3.40       14.34      6.32 o
   1   9   7       20.93       24.34      7.15 o
   2   9   7        3.76        0.96     10.31 o
   3   9   7       13.03       28.15      6.93 o
   4   9   7        0.24       -6.45      9.87 o
   5   9   7        2.00        9.69     10.17 o
   6   9   7        0.91       -3.68     10.12 o
   7   9   7        3.42       -9.23     11.22 o
   8   9   7        0.15        0.00     11.43 o
   9   9   7        3.05       15.45      8.20 o
  10   9   7        5.43        6.05     11.83 o
  11   9   7        0.73        0.63     10.94 o
  12   9   7        0.71      -13.63     13.63 o
 -14  10   7        0.62        3.28      9.00 o
 -13  10   7        5.35       -2.54     12.65 o
 -12  10   7       13.72       11.06     12.86 o
 -11  10   7        0.09      -11.83     11.83 o
 -10  10   7        1.41       -5.81     12.26 o
  -9  10   7        0.08        7.36     10.68 o
  -8  10   7        4.25       -6.66     11.20 o
  -7  10   7        0.01        0.54     11.32 o
  -6  10   7        0.01      -11.26     11.71 o
  -5  10   7        1.12       12.19      7.47 o
  -4  10   7        0.10       -1.05     10.81 o
  -3  10   7       12.99        8.89     10.71 o
  -2  10   7       25.21       18.29      7.98 o
  -1  10   7        3.40        8.90     10.72 o
   0  10   7        4.76        0.00     11.05 o
   1  10   7        0.00      -11.28     11.28 o
   2  10   7        1.10        2.16     10.65 o
   3  10   7        2.00        7.15     10.71 o
   4  10   7        1.29      -12.36     12.63 o
   5  10   7        1.56        9.77      7.80 o
   6  10   7        0.10       -9.43     13.02 o
   7  10   7        0.01        9.10     12.11 o
   8  10   7        0.02      -12.54     12.54 o
   9  10   7        1.22       19.70      8.60 o
 -10  11   7        1.74        3.90     12.94 o
  -9  11   7        0.06      -13.99     13.99 o
  -8  11   7        4.47       10.00     11.72 o
  -7  11   7        3.25        8.00     11.48 o
  -6  11   7        3.85        1.22     11.83 o
  -5  11   7        0.00       -9.61     12.42 o
  -4  11   7        1.19        1.79     12.36 o
  -3  11   7        2.85       10.98      7.90 o
  -2  11   7        0.85      -11.11     11.11 o
  -1  11   7        1.62       -4.76     11.82 o
   0  11   7        9.40        8.98      8.55 o
   1  11   7        0.76      -13.25     13.25 o
   2  11   7        0.01       -9.17     11.92 o
   3  11   7        7.94        7.44     12.52 o
   4  11   7        2.00        6.95      8.94 o
   5  11   7        1.35       11.60     12.52 o
 -24   0   8        2.40       10.21     12.08 o
 -22   0   8        8.86       -3.36     11.23 o
 -20   0   8        0.16        6.35      9.03 o
 -18   0   8        5.17        9.71      5.87 o
 -16   0   8        0.33       -1.45      7.29 o
 -14   0   8      840.16      786.22     13.20 o
 -12   0   8      940.61      918.23     12.54 o
 -10   0   8      333.53      290.92      6.99 o
  -8   0   8      200.44      172.80      5.05 o
  -6   0   8      530.16      638.91      7.70 o
  -4   0   8     4053.69     4115.54     24.83 o
   2   0   8     1283.59     1404.20     14.34 o
   4   0   8     1935.74     1842.46     18.21 o
   6   0   8       20.22       26.24      4.08 o
   8   0   8       11.29       11.58      4.50 o
  10   0   8       80.50       66.31      6.29 o
  12   0   8       75.23       59.91      7.27 o
  14   0   8        1.10       -5.99      8.97 o
  16   0   8        3.06        4.25      9.86 o
  18   0   8        5.60       16.70      8.64 o
 -24   1   8        4.88        6.15      7.12 o
 -23   1   8        0.09       -8.53      8.53 o
 -22   1   8       14.32       13.17      6.94 o
 -21   1   8        0.13       -6.58      7.09 o
 -20   1   8        1.37        6.16      6.76 o
 -19   1   8        8.27       11.29      5.17 o
 -18   1   8        2.13       10.82      4.67 o
 -17   1   8       28.85       26.35      4.42 o
 -16   1   8        6.38        2.95      5.46 o
 -15   1   8       28.63       32.84      4.05 o
 -14   1   8       19.36       17.82      6.72 o
 -13   1   8      267.62      286.78      6.49 o
 -12   1   8       56.35       63.75      3.79 o
 -11   1   8        5.03        1.23      4.08 o
 -10   1   8      163.06      139.77      5.82 o
  -9   1   8        0.40       -1.34      2.74 o
  -8   1   8        3.80        5.94      2.23 o
  -7   1   8      952.22     1019.48     11.49 o
  -5   1   8       55.49       68.97      2.47 o
  -4   1   8     1782.72     1862.80     21.14 o
  -3   1   8       19.28       15.93      1.98 o
  -2   1   8     2407.70     2676.47     14.40 o
   0   1   8       22.01       25.09      3.27 o
   1   1   8      643.85      522.17      5.14 o
   2   1   8        0.00        3.50      2.39 o
   3   1   8        3.43       -1.28      3.27 o
   4   1   8       14.60       16.41      3.09 o
   5   1   8       40.90       41.09      4.05 o
   6   1   8      421.85      426.56      6.07 o
   7   1   8      128.75      117.82      4.29 o
   8   1   8       71.15       75.58      4.05 o
   9   1   8       96.19      112.74      7.96 o
  10   1   8       73.10       87.43      4.82 o
  11   1   8      123.52      136.10      5.64 o
  12   1   8        0.04       -3.74      6.13 o
  13   1   8       24.88       19.46      4.68 o
  14   1   8        6.63       -6.81      6.81 o
  15   1   8        2.09        0.68      6.60 o
  16   1   8        0.43        4.99      5.60 o
  17   1   8        0.00        1.26      6.10 o
  18   1   8        1.68        4.26      8.06 o
  19   1   8        0.01       -8.44      8.44 o
 -24   2   8        0.20        1.74      8.38 o
 -23   2   8        0.19        4.06      8.23 o
 -22   2   8        3.99       -2.89      8.46 o
 -21   2   8        0.32        3.15      7.24 o
 -20   2   8        0.00       -2.49      6.92 o
 -19   2   8        7.43        5.88      7.49 o
 -18   2   8        5.93        2.00      9.51 o
 -17   2   8       80.44       85.02      5.33 o
 -16   2   8      105.61       99.83      8.70 o
 -15   2   8      104.82      108.20      5.24 o
 -14   2   8        7.13       13.40      3.79 o
 -13   2   8        1.78        2.06      4.92 o
 -12   2   8       29.89       35.67      3.65 o
 -11   2   8        5.72        4.75      3.97 o
 -10   2   8      439.50      432.56      6.06 o
  -9   2   8      954.10      850.24     17.79 o
  -8   2   8      512.68      542.33      6.04 o
  -7   2   8      354.70      373.85      4.99 o
  -6   2   8      121.27      131.48      3.34 o
  -5   2   8      708.70      741.14     12.56 o
  -4   2   8      585.08      561.10     12.09 o
  -3   2   8      152.16      155.71      3.12 o
  -2   2   8       71.53       66.76      2.49 o
  -1   2   8        3.31       -1.28      3.20 o
   1   2   8      132.64      148.64      3.55 o
   3   2   8       19.19       29.00      6.13 o
   5   2   8       78.34       95.91      3.67 o
   6   2   8      527.20      428.49      6.34 o
   7   2   8        0.09       -2.14      4.38 o
   8   2   8       26.03       33.93      3.74 o
   9   2   8       88.45       92.81      4.62 o
  11   2   8        0.74        0.00      5.43 o
  12   2   8       30.16       33.52      4.75 o
  13   2   8        0.01       -1.58      6.59 o
  14   2   8        8.75       12.66     10.34 o
  15   2   8       42.34       50.97      5.99 o
  16   2   8        1.60       -1.84      7.21 o
  17   2   8        0.52       -7.92      7.92 o
  18   2   8        0.91        5.10      7.29 o
 -23   3   8        0.02        3.80     11.71 o
 -22   3   8        1.00       -2.73      7.82 o
 -21   3   8        5.94        5.42      7.93 o
 -20   3   8        1.02        1.92      7.32 o
 -19   3   8        2.64        7.60      5.65 o
 -18   3   8        7.85       11.93      7.56 o
 -17   3   8        9.81        3.26      7.46 o
 -16   3   8       23.82       26.35      4.63 o
 -15   3   8        0.00        5.39      5.44 o
 -14   3   8       23.05       22.75      4.14 o
 -13   3   8      230.04      199.23      5.90 o
 -12   3   8       69.24       59.91      4.00 o
 -11   3   8        7.98        6.34      3.19 o
 -10   3   8        0.00        0.30      7.86 o
  -9   3   8      457.14      463.42      8.07 o
  -8   3   8        5.92       10.46      2.65 o
  -7   3   8       28.97       27.82      3.98 o
  -5   3   8      457.25      501.09      8.80 o
  -4   3   8       70.70       67.79      3.24 o
  -3   3   8        0.74        1.87      3.01 o
  -2   3   8      174.98      148.10      3.51 o
  -1   3   8      632.16      682.01     27.02 o
   0   3   8      221.01      193.57      4.35 o
   2   3   8       67.97       82.59      3.23 o
   4   3   8      273.97      285.04      5.25 o
   5   3   8      169.81      135.64      8.28 o
   6   3   8       13.10       13.82      3.32 o
   7   3   8        4.00        8.53      3.45 o
   8   3   8       18.35       16.81      3.99 o
   9   3   8       62.55       57.47      4.54 o
  10   3   8        3.97       -2.41      6.00 o
  11   3   8        2.36        5.38      4.44 o
  12   3   8        2.07       -6.07      6.07 o
  13   3   8        4.98        3.24      6.45 o
  14   3   8       17.80        9.46      6.77 o
  15   3   8       23.13       23.39      5.33 o
  16   3   8       10.76       13.03     15.32 o
  17   3   8        0.17        0.87      6.70 o
  18   3   8        0.02       -8.57      8.57 o
 -23   4   8        0.88      -13.11     13.11 o
 -21   4   8        0.00        3.48     10.83 o
 -20   4   8        4.88        7.63      7.92 o
 -19   4   8        0.21      -10.24     10.24 o
 -18   4   8        4.21        0.48      9.57 o
 -17   4   8        0.87       -9.00      9.40 o
 -16   4   8       47.05       47.46      7.58 o
 -15   4   8       49.19       46.65      7.10 o
 -14   4   8       25.99       32.97      6.47 o
 -13   4   8        1.15       -7.92      7.92 o
 -12   4   8        0.00        1.63      6.81 o
 -11   4   8        0.03       -5.52      6.99 o
 -10   4   8      291.14      280.72      8.41 o
  -9   4   8       33.15       31.83      4.73 o
  -8   4   8        0.40        4.13      5.75 o
  -6   4   8      101.80      108.95      5.35 o
  -5   4   8       13.00       13.26      4.05 o
  -4   4   8       19.14       18.12      3.94 o
  -3   4   8      256.69      260.68      6.76 o
  -1   4   8       82.11       93.88      5.07 o
   1   4   8      199.07      243.16      6.87 o
   3   4   8      157.97      174.10      6.62 o
   5   4   8       21.23       25.25      5.02 o
   6   4   8        0.01        4.50      4.78 o
   7   4   8      234.72      209.30      8.15 o
   8   4   8       25.63       31.35      5.81 o
   9   4   8       10.49        4.70      5.58 o
  10   4   8        0.42        3.60      7.32 o
  11   4   8        4.96        5.99      8.35 o
  12   4   8        0.33        2.28      8.50 o
  13   4   8        2.08        4.39      9.58 o
  14   4   8       25.25       30.89      7.86 o
  15   4   8        2.23        2.76     10.12 o
  16   4   8        3.92      -11.94     11.94 o
  17   4   8        0.02        1.88     11.62 o
 -22   5   8        0.14        2.59     12.63 o
 -21   5   8        0.10        7.93     10.58 o
 -20   5   8        0.41       -9.21     10.40 o
 -19   5   8        0.57       13.56      7.19 o
 -18   5   8        4.92       -3.07     10.98 o
 -17   5   8       19.62        5.30     10.86 o
 -16   5   8       23.92       21.09      7.09 o
 -15   5   8       57.76       58.34      7.63 o
 -14   5   8        1.50        6.86      8.53 o
 -13   5   8       12.07        3.03      8.66 o
 -11   5   8       43.83       32.49      5.76 o
 -10   5   8       12.26       11.46      5.13 o
  -9   5   8        0.01       -6.96      6.96 o
  -8   5   8       82.51       89.06      6.12 o
  -7   5   8       10.41        5.67      4.59 o
  -5   5   8        0.77       -6.50      6.50 o
  -4   5   8        5.94        5.78      6.25 o
  -3   5   8      100.23       96.39      5.79 o
  -2   5   8        6.61        3.91      6.04 o
  -1   5   8       11.02       14.62      4.33 o
   0   5   8        7.68       -1.88      5.92 o
   1   5   8       10.22       11.72      4.30 o
   2   5   8        0.38        3.14      6.25 o
   3   5   8        9.11       12.93      4.73 o
   4   5   8       14.89       18.19      4.93 o
   5   5   8       38.49       32.18      5.62 o
   6   5   8       56.13       53.89      6.33 o
   7   5   8       45.03       58.59      6.35 o
   8   5   8        0.93        1.16      7.52 o
   9   5   8        1.06       -2.45      8.95 o
  10   5   8        4.63       -8.86      8.86 o
  11   5   8        2.81        0.00      9.07 o
  12   5   8        8.46        5.36      9.17 o
  13   5   8        7.45        5.70     10.37 o
  14   5   8        2.17        7.43      7.78 o
  15   5   8        1.13      -11.15     11.15 o
  16   5   8        0.00       -0.62     11.82 o
  17   5   8        3.15       11.46      8.33 o
 -21   6   8        1.16       11.00     11.63 o
 -20   6   8        0.13       -1.83     10.88 o
 -19   6   8        4.10        8.12     11.31 o
 -18   6   8        7.43        9.06      7.73 o
 -17   6   8        4.81       -3.11     10.49 o
 -16   6   8       31.44       48.68      7.83 o
 -15   6   8        1.89      -10.23     10.23 o
 -14   6   8       27.53       28.72      6.86 o
 -13   6   8        2.93       12.59      6.01 o
 -12   6   8        0.12        4.39      7.56 o
 -11   6   8        4.29        4.19      7.50 o
 -10   6   8       15.43       15.11      5.79 o
  -9   6   8        0.84        5.24      7.38 o
  -8   6   8        0.09       -5.05      7.35 o
  -7   6   8      113.39      107.07      7.01 o
  -6   6   8       35.93       50.78      5.95 o
  -5   6   8       32.01       27.51      5.50 o
  -4   6   8        9.14       10.12      5.07 o
  -3   6   8        2.62       -7.36      7.36 o
  -2   6   8        0.70        0.91      6.58 o
  -1   6   8        1.56       -7.06      7.06 o
   0   6   8       21.05       12.96      4.85 o
   1   6   8       15.00       18.35      5.24 o
   2   6   8       38.88       42.66      5.93 o
   3   6   8        0.33        2.37      5.19 o
   4   6   8      156.85      138.70      7.59 o
   5   6   8       22.97       34.00      5.87 o
   6   6   8      144.86      170.02      8.84 o
   7   6   8        0.06       -8.64      8.64 o
   8   6   8        4.38        6.36      8.67 o
   9   6   8        0.69        8.04      8.20 o
  10   6   8        0.38       10.61      6.07 o
  11   6   8        1.48       17.16      6.49 o
  12   6   8        1.89        2.10     10.11 o
  13   6   8        3.52        9.44      9.60 o
  14   6   8        0.06      -11.94     11.94 o
  15   6   8        1.04        7.44      8.49 o
  16   6   8        2.08        0.99      9.01 o
 -20   7   8        0.56        1.97     11.63 o
 -19   7   8        0.31      -12.32     12.32 o
 -18   7   8        5.02       -1.19     12.03 o
 -17   7   8       15.87        0.57     12.36 o
 -16   7   8        5.99        3.22     10.98 o
 -15   7   8        2.97       -4.59     11.15 o
 -14   7   8        8.61        6.58      7.10 o
 -13   7   8        0.01        5.11      8.89 o
 -12   7   8        6.36       -9.61      9.61 o
 -11   7   8        0.61        0.00      8.30 o
 -10   7   8        1.41        0.42      8.78 o
  -9   7   8       11.15       15.27      6.09 o
  -8   7   8       54.91       59.77      6.98 o
  -7   7   8        1.40        7.67      5.85 o
  -6   7   8       47.99       55.07      6.49 o
  -5   7   8      104.77      110.27      7.44 o
  -4   7   8       54.52       52.30      6.89 o
  -3   7   8        1.55        6.01      7.64 o
  -2   7   8       12.63       11.15      5.30 o
  -1   7   8        7.69       -6.78      7.70 o
   0   7   8      220.95      199.98      8.89 o
   1   7   8        1.75       -8.29      8.29 o
   2   7   8       25.48       23.14      5.85 o
   3   7   8       17.05       23.80      6.12 o
   4   7   8       40.96       34.97      6.50 o
   5   7   8       15.19       17.81      6.35 o
   6   7   8        0.09       -9.69      9.69 o
   7   7   8       58.94       56.40      7.75 o
   8   7   8        4.96       19.26      6.47 o
   9   7   8        5.99        4.21      7.12 o
  10   7   8        2.78       -6.75     10.31 o
  11   7   8        3.09        7.63     11.03 o
  12   7   8        3.47       -6.30     10.97 o
  13   7   8        1.73       13.54      8.23 o
  14   7   8        5.12       25.65      8.41 o
 -18   8   8        1.31      -13.19     13.19 o
 -17   8   8        3.01        6.78     11.97 o
 -16   8   8        0.89        4.13     11.66 o
 -15   8   8       17.06       10.72     12.39 o
 -14   8   8        5.87       18.67      8.00 o
 -13   8   8        3.76        0.79      7.78 o
 -12   8   8        5.58        3.00     10.46 o
 -11   8   8        2.70        7.23      9.26 o
 -10   8   8        0.53       -9.47      9.47 o
  -9   8   8        0.30        7.69      9.12 o
  -8   8   8       13.03       11.00      6.84 o
  -7   8   8       23.44       25.14      6.73 o
  -6   8   8       23.56       16.87      6.96 o
  -5   8   8       30.94       30.56      6.99 o
  -4   8   8        6.55        4.53      9.46 o
  -3   8   8       17.49       13.33      6.64 o
  -2   8   8        0.17       -2.87      9.04 o
  -1   8   8        2.09        4.33      5.70 o
   0   8   8        0.22       -8.95      8.95 o
   1   8   8       21.81       23.08      6.32 o
   2   8   8       10.80       15.76      6.38 o
   3   8   8       26.90       16.59      6.93 o
   4   8   8       13.81        5.45      9.97 o
   5   8   8       23.19       20.87      7.44 o
   6   8   8       12.90       17.49      7.06 o
   7   8   8       51.97       54.17      8.13 o
   8   8   8        3.89       -6.81     10.72 o
   9   8   8        7.52       10.11      7.43 o
  10   8   8        1.26      -12.28     12.28 o
  11   8   8        0.35       10.72      8.03 o
  12   8   8        0.15      -11.92     11.92 o
  13   8   8       16.91       36.20      9.06 o
 -16   9   8        3.66        3.88     12.06 o
 -15   9   8        1.50      -12.66     12.66 o
 -14   9   8       10.71        2.99     12.77 o
 -13   9   8        1.39       -8.66     11.09 o
 -12   9   8        6.54      -11.83     11.83 o
 -11   9   8        5.34       -6.49     11.83 o
 -10   9   8        0.00        6.82     10.04 o
  -9   9   8        0.00        4.61      9.81 o
  -8   9   8        1.41       -3.50     10.72 o
  -7   9   8       14.65       21.54      7.33 o
  -6   9   8       46.30       36.60      8.23 o
  -5   9   8        1.81        2.85     10.81 o
  -4   9   8        1.80        6.84      6.78 o
  -3   9   8        2.96        1.88      9.89 o
  -2   9   8       19.70       22.11      6.72 o
  -1   9   8        0.10       -4.73     10.04 o
   0   9   8        0.30       -5.72      9.63 o
   1   9   8       13.50       18.12      6.69 o
   2   9   8        2.62      -10.46     10.46 o
   3   9   8        0.16      -10.63     10.63 o
   4   9   8       26.50       32.89      7.95 o
   5   9   8       23.68       20.60      8.46 o
   6   9   8       17.32       14.42      8.37 o
   7   9   8        0.07       -5.62      8.30 o
   8   9   8       11.87       29.69      8.38 o
   9   9   8        0.00      -11.77     11.77 o
  10   9   8       21.10       -0.63     13.82 o
  11   9   8        0.68        7.83     12.48 o
 -14  10   8        0.88        3.31     12.85 o
 -13  10   8        0.08        7.69     12.26 o
 -12  10   8        0.05       -9.34     12.79 o
 -11  10   8        0.08      -12.57     12.57 o
 -10  10   8        4.32        7.07     12.34 o
  -9  10   8        6.56       25.34      8.12 o
  -8  10   8        2.25        7.33      7.52 o
  -7  10   8        2.17       -2.22     11.15 o
  -6  10   8        4.74        0.55     11.14 o
  -5  10   8       17.91        6.50     11.63 o
  -4  10   8        0.56        2.16     11.15 o
  -3  10   8        0.08        1.08     10.92 o
  -2  10   8        1.24        3.76     10.52 o
  -1  10   8        0.76        7.53     10.98 o
   0  10   8        5.00       16.27      7.58 o
   1  10   8        0.01       -7.67     11.14 o
   2  10   8        0.32        5.56     11.14 o
   3  10   8        0.13       10.77     11.37 o
   4  10   8        3.67        0.59      8.40 o
   5  10   8       29.68        0.59     13.94 o
   6  10   8        2.38       10.95      8.60 o
   7  10   8        0.03      -13.05     13.05 o
   8  10   8        1.08       -3.24     12.06 o
 -10  11   8        8.19       12.52     13.14 o
  -9  11   8        4.22       12.93     12.99 o
  -8  11   8        2.58        6.35     12.89 o
  -7  11   8        0.13       -6.89     12.83 o
  -6  11   8        1.53       -8.03     12.83 o
  -5  11   8        0.98       -8.58     11.88 o
  -4  11   8        0.76       -5.48     11.88 o
  -3  11   8        2.23      -12.62     12.62 o
  -2  11   8        0.00       10.92     11.99 o
  -1  11   8        1.86        9.14     11.51 o
   0  11   8        2.96       -4.30     12.28 o
   1  11   8        5.75       17.35      8.69 o
   2  11   8        2.43        0.63     12.12 o
   3  11   8       13.88        9.57      8.83 o
   4  11   8        2.69        0.00     12.62 o
   5  11   8        0.75        0.00     12.46 o
 -23   0   9        4.73       11.15     11.51 o
 -21   0   9       20.21       33.89      7.30 o
 -19   0   9        1.60        3.81      6.29 o
 -17   0   9       22.83       21.83      5.96 o
 -15   0   9      224.06      240.36      8.44 o
 -13   0   9       18.79       13.63      5.36 o
 -11   0   9      928.91      870.51     11.68 o
  -7   0   9     1855.21     2158.13     20.87 o
  -5   0   9      523.79      595.95      7.55 o
  -3   0   9      913.40      969.24      9.21 o
   1   0   9        3.65        6.07      2.93 o
   3   0   9      640.59      563.67      8.72 o
   5   0   9      187.10      191.97      6.35 o
   7   0   9        1.32       -6.22      6.22 o
   9   0   9        0.12        2.96      5.01 o
  11   0   9       49.43       66.24      6.33 o
  13   0   9        1.51       -6.19      8.52 o
  15   0   9        1.98       12.22      6.52 o
  17   0   9        7.36       11.06      8.07 o
 -24   1   9        1.61       -8.87      8.87 o
 -23   1   9        9.44        9.09      8.67 o
 -22   1   9        7.34        2.46      6.75 o
 -21   1   9        4.04        5.20      7.49 o
 -20   1   9        6.05        5.10      5.60 o
 -19   1   9        3.24        0.97      6.50 o
 -18   1   9        1.00       -2.17      4.88 o
 -17   1   9        0.04       -4.39      7.83 o
 -16   1   9        0.18        1.32      4.21 o
 -15   1   9        0.35       -4.05      5.63 o
 -14   1   9       82.93       88.72      4.47 o
 -13   1   9        0.12        6.56      5.50 o
 -12   1   9      570.14      595.88     21.29 o
 -11   1   9        0.08       -0.94      4.11 o
 -10   1   9        1.70       -1.39      4.45 o
  -9   1   9       66.32       63.62      3.07 o
  -8   1   9      116.89      129.80      8.23 o
  -7   1   9     1139.86     1127.43     10.23 o
  -6   1   9        2.93        3.50      2.39 o
  -5   1   9       13.59       15.61      2.26 o
  -4   1   9      372.71      348.20      4.41 o
  -2   1   9       19.15       14.82      2.06 o
  -1   1   9        2.06        1.82      2.22 o
   0   1   9       88.08       96.79      2.90 o
   1   1   9       22.63       20.80      2.23 o
   2   1   9       10.94       15.93      3.43 o
   3   1   9       19.88       23.51      4.32 o
   4   1   9       25.89       33.63      2.69 o
   5   1   9       76.16       64.61      3.43 o
   6   1   9       86.81       84.59      3.75 o
   7   1   9        3.42        0.90      4.18 o
   8   1   9       56.87       73.04      4.17 o
  10   1   9        0.11       -3.58      5.34 o
  11   1   9        1.81        4.80      5.46 o
  12   1   9        3.55        3.97      6.02 o
  13   1   9       34.49       30.72      4.76 o
  14   1   9        0.09       -6.45      6.45 o
  15   1   9        0.36        3.28      6.32 o
  16   1   9        0.33       -2.12      9.66 o
  17   1   9        2.39        5.36      5.66 o
  18   1   9        1.44        7.16     13.58 o
 -24   2   9        0.05        3.53      8.45 o
 -23   2   9        0.28       -5.85      9.14 o
 -22   2   9        3.62       -6.25      8.06 o
 -21   2   9        6.71       -4.07      8.06 o
 -20   2   9        3.55        2.65      7.05 o
 -19   2   9        7.40        6.50      6.92 o
 -18   2   9        3.31       -3.98      6.28 o
 -17   2   9        5.44       -0.26      5.89 o
 -16   2   9       20.99       14.50      4.41 o
 -15   2   9        1.40        1.54      5.33 o
 -14   2   9      418.22      415.23      7.41 o
 -13   2   9       15.55       20.59      3.79 o
 -12   2   9      625.42      597.12      7.82 o
 -11   2   9      182.37      176.66      4.68 o
 -10   2   9       31.33       28.00      8.86 o
  -9   2   9        0.00        3.15      3.12 o
  -8   2   9        0.18        7.14      7.59 o
  -7   2   9       21.98       26.21      2.48 o
  -6   2   9      577.98      593.77      8.38 o
  -5   2   9     1910.95     2190.14     15.04 o
  -4   2   9     1540.84     1572.96     11.00 o
  -2   2   9      580.51      614.98      9.02 o
  -1   2   9       22.63       29.72      2.47 o
   0   2   9       53.59       40.79      2.77 o
   1   2   9      974.24      887.27      7.32 o
   2   2   9        3.78        3.69      4.69 o
   3   2   9      204.35      249.23      4.68 o
   4   2   9      138.25      134.89      3.93 o
   6   2   9      255.14      264.77      5.58 o
   7   2   9       45.39       50.26      3.93 o
   8   2   9        0.96        2.95      6.38 o
   9   2   9       35.01       30.27      3.81 o
  10   2   9       41.28       41.00      4.44 o
  11   2   9       35.08       31.44      4.54 o
  12   2   9        3.69       -2.57      6.27 o
  13   2   9       12.40       14.52      8.76 o
  14   2   9       15.08       28.16      5.08 o
  15   2   9        3.36       -4.73      7.42 o
  16   2   9        0.20        4.13      9.84 o
  17   2   9        0.28       -3.67      6.43 o
  18   2   9        0.00        5.76      7.79 o
 -23   3   9        1.23        0.22      7.76 o
 -22   3   9        5.93        8.34      5.59 o
 -21   3   9        4.12       -7.76      7.76 o
 -20   3   9       15.78       13.44      6.11 o
 -19   3   9        0.74       -3.14      6.70 o
 -18   3   9        1.56        2.06      6.23 o
 -17   3   9        0.15        2.21      4.84 o
 -16   3   9       16.40       15.39      4.30 o
 -15   3   9        3.31        4.62      5.40 o
 -14   3   9      128.93      135.85     10.01 o
 -13   3   9      417.32      396.25      7.31 o
 -12   3   9       17.58       21.60      3.75 o
 -11   3   9        0.98       -0.62      3.60 o
 -10   3   9       33.84       42.36      3.46 o
  -9   3   9       25.39       26.53      3.22 o
  -8   3   9       23.11       21.02      2.93 o
  -7   3   9       63.08       70.19      3.23 o
  -6   3   9      374.35      392.63      5.36 o
  -5   3   9        8.97       -0.26      5.03 o
  -4   3   9        1.33        2.40      2.71 o
  -2   3   9      710.47      699.77      6.65 o
   0   3   9       49.22       48.26      2.94 o
   1   3   9       26.24       32.97      2.84 o
   2   3   9        0.62       -3.62      3.62 o
   3   3   9      209.88      220.60      4.79 o
   5   3   9       62.64       77.10      3.85 o
   6   3   9        1.10       -3.21      4.48 o
   7   3   9      343.22      308.94      7.36 o
   8   3   9        2.53        1.02      5.13 o
  10   3   9        3.15       -1.17      5.64 o
  11   3   9        7.74       12.68      4.29 o
  12   3   9       57.78       56.98      5.45 o
  13   3   9        0.50        5.56      6.63 o
  14   3   9        0.01       11.62      5.84 o
  15   3   9        0.01        1.58      7.26 o
  16   3   9        1.20       -2.03      7.84 o
  17   3   9       10.83        2.11      8.94 o
 -23   4   9        0.09        4.56     11.72 o
 -22   4   9        3.63        3.07     11.01 o
 -21   4   9        1.30       -0.57     10.37 o
 -20   4   9        0.23        7.06     10.31 o
 -19   4   9        0.27       -3.07     10.00 o
 -18   4   9        1.05        1.43      9.27 o
 -17   4   9       14.42       16.87      6.45 o
 -16   4   9        9.82       10.14      6.22 o
 -15   4   9       40.33       42.44      6.66 o
 -14   4   9       32.11       27.01      6.33 o
 -13   4   9       19.03        2.80      8.10 o
 -12   4   9        4.90        0.99      7.06 o
 -11   4   9       49.61       43.64      5.64 o
 -10   4   9      218.73      211.26      7.76 o
  -9   4   9      182.50      183.68      7.07 o
  -8   4   9       66.49       89.43      5.73 o
  -7   4   9      278.58      299.41      7.78 o
  -6   4   9      276.45      259.28      7.29 o
  -5   4   9      155.77      154.55      6.16 o
  -4   4   9      723.86      735.71     10.68 o
  -2   4   9       96.24       90.92      5.27 o
  -1   4   9        2.47       13.00      4.13 o
   0   4   9       75.89       78.80      5.25 o
   1   4   9      184.67      147.09      6.05 o
   2   4   9      132.17      134.72      6.22 o
   3   4   9      159.98      154.43      6.47 o
   4   4   9        1.63       -6.55      6.55 o
   5   4   9       23.16       25.76      5.15 o
   6   4   9       96.84       81.77      6.35 o
   7   4   9      124.46      129.96      7.41 o
   8   4   9      134.38      131.59      7.76 o
   9   4   9        0.91       -0.40      7.89 o
  10   4   9        6.60        0.00      7.89 o
  11   4   9        1.09        0.45      9.03 o
  12   4   9        2.10        7.61      8.37 o
  13   4   9        3.18       -5.07     10.32 o
  14   4   9        1.11        8.07     10.51 o
  15   4   9        7.76        1.73     11.09 o
  16   4   9       29.09       43.20      9.32 o
  17   4   9        0.27        7.10     12.34 o
 -22   5   9        0.06        6.10      8.26 o
 -21   5   9        0.04       -3.64     10.83 o
 -20   5   9        4.26        0.57     10.80 o
 -19   5   9        2.76        0.54     10.18 o
 -18   5   9        0.98        6.38      7.32 o
 -17   5   9        0.04        0.96      8.84 o
 -16   5   9        0.00        3.40      6.61 o
 -15   5   9       77.13       80.14      7.73 o
 -14   5   9       23.50       17.41      6.79 o
 -13   5   9        2.67        6.89      7.84 o
 -12   5   9        0.38        2.17      7.44 o
 -11   5   9        7.50       17.92      5.21 o
 -10   5   9        1.56        4.27      5.10 o
  -9   5   9        0.02        6.75      4.79 o
  -8   5   9        3.43        8.73      4.90 o
  -7   5   9        0.02       -6.66      6.66 o
  -6   5   9        5.30        5.93      6.44 o
  -5   5   9      171.56      188.24      6.73 o
  -4   5   9      108.38       97.52      6.19 o
  -3   5   9      605.88      600.77     10.81 o
  -2   5   9       25.01       25.23      4.88 o
  -1   5   9       45.18       50.56      5.04 o
   0   5   9        5.22       -6.64      6.64 o
   1   5   9       65.20       65.37      5.73 o
   2   5   9       70.08       77.69      5.68 o
   3   5   9        0.87        1.25      7.16 o
   4   5   9        0.15        1.96      6.82 o
   5   5   9       26.22       30.30      5.68 o
   7   5   9       16.43       20.35      5.95 o
   8   5   9       65.20       79.20      7.23 o
   9   5   9        2.71        5.96      5.98 o
  10   5   9       54.50       49.13      7.81 o
  11   5   9        9.43       14.80      7.06 o
  12   5   9        0.31       -0.51     10.06 o
  13   5   9        0.85        1.62     10.31 o
  14   5   9        5.70        5.11     10.57 o
  15   5   9        0.43       10.85     11.45 o
  16   5   9        5.81       -8.94     12.37 o
 -21   6   9        1.73       -8.43     12.49 o
 -20   6   9        0.09        0.62     11.28 o
 -19   6   9        0.15       -9.91     11.15 o
 -18   6   9        0.97        8.27     10.94 o
 -17   6   9        0.00        4.70     10.12 o
 -16   6   9        2.19        1.49     10.12 o
 -15   6   9       12.17        8.00      7.10 o
 -14   6   9        0.15       -9.44      9.44 o
 -13   6   9        1.70        7.23      8.12 o
 -12   6   9        5.94        3.65      9.07 o
 -11   6   9       32.11       29.27      6.13 o
 -10   6   9        6.35        2.60      8.06 o
  -9   6   9       25.25       27.19      5.82 o
  -8   6   9        5.47       13.83      5.56 o
  -7   6   9       11.03       15.78      5.30 o
  -6   6   9      129.08      117.07      7.09 o
  -5   6   9       41.97       34.32      5.68 o
  -4   6   9      100.42      106.79      6.62 o
  -3   6   9      203.04      217.82      8.46 o
  -2   6   9       46.55       47.77      5.84 o
  -1   6   9       11.27       10.94      5.15 o
   0   6   9       14.59       20.44      5.13 o
   1   6   9       54.24       65.75      5.88 o
   2   6   9       56.03       57.32      6.10 o
   3   6   9        1.04        2.13      7.84 o
   4   6   9        9.47        6.98      8.00 o
   5   6   9       34.67       31.77      6.52 o
   6   6   9        5.83       -2.40      8.09 o
   7   6   9        0.00       -8.77      8.77 o
   8   6   9       15.27       11.68      6.73 o
   9   6   9       64.81       77.01      7.81 o
  10   6   9        0.19       -3.91      9.40 o
  11   6   9        2.33      -10.06     10.06 o
  13   6   9        0.89        4.02      7.46 o
  14   6   9        2.63       15.14      8.04 o
  15   6   9       27.04       34.52      9.69 o
 -20   7   9        0.67      -11.95     11.95 o
 -19   7   9        0.01        1.25     11.20 o
 -18   7   9        2.66       -5.36     11.15 o
 -17   7   9        0.04        5.67     10.65 o
 -16   7   9        0.09        8.10     10.63 o
 -15   7   9        2.65       18.30      7.36 o
 -14   7   9        6.10        8.37      9.94 o
 -12   7   9        1.72       11.06      6.36 o
 -11   7   9        1.91        6.30      6.32 o
 -10   7   9       24.27       26.79      6.55 o
  -9   7   9        1.50       -0.82      8.57 o
  -8   7   9        0.01       10.23      5.73 o
  -7   7   9        1.51       -1.93      8.37 o
  -6   7   9       16.42       13.17      6.47 o
  -5   7   9       38.79       30.78      6.53 o
  -4   7   9       31.60       39.52      6.21 o
  -3   7   9       15.32        9.17      6.19 o
  -2   7   9        0.30       -2.57      8.00 o
  -1   7   9        3.63        2.22      8.16 o
   0   7   9       10.65        5.64      7.78 o
   1   7   9        0.98        3.82      7.89 o
   2   7   9        6.51        0.39      8.21 o
   3   7   9       11.93        2.02      8.66 o
   4   7   9        6.39       -9.54      9.54 o
   5   7   9       12.23       16.64      6.72 o
   6   7   9       44.46       51.67      7.75 o
   7   7   9        3.70       10.08      6.87 o
   8   7   9        2.67        1.96     10.29 o
   9   7   9        0.17        5.13     10.17 o
  10   7   9        5.20       -9.14     10.29 o
  11   7   9        0.01       -4.51     10.58 o
  12   7   9        1.63        8.87     12.26 o
  13   7   9        2.11      -12.40     12.40 o
  14   7   9        7.30       21.24      8.84 o
 -18   8   9        0.69        5.81     11.46 o
 -17   8   9        1.34        9.26     11.68 o
 -16   8   9        1.27       -3.54      8.47 o
 -15   8   9        2.78      -12.40     12.40 o
 -14   8   9        0.48      -11.48     11.48 o
 -13   8   9        4.22       -2.62     10.95 o
 -12   8   9       25.19        9.57     11.85 o
 -10   8   9       10.61       16.27      6.95 o
  -9   8   9        2.86      -10.17     10.17 o
  -8   8   9        0.09       -8.43      8.43 o
  -7   8   9       30.58       25.82      6.96 o
  -6   8   9        1.66        3.87      8.90 o
  -5   8   9        1.71        6.79      9.52 o
  -4   8   9       30.26       50.82      6.98 o
  -3   8   9       17.84       13.25      6.47 o
  -2   8   9        1.07       -0.42      8.75 o
  -1   8   9        2.69        3.82      8.92 o
   0   8   9        2.99        6.22      6.18 o
   1   8   9        0.88        2.19      8.67 o
   2   8   9        3.05        4.01      8.90 o
   3   8   9        8.76        2.74      9.63 o
   4   8   9        6.49       -4.70     10.18 o
   5   8   9        6.19       12.60      6.93 o
   6   8   9        4.57       -0.51     10.63 o
   7   8   9        8.03        9.63      7.59 o
   8   8   9        8.10        1.89      8.04 o
   9   8   9        0.48        3.94     11.57 o
  10   8   9        4.25        1.17     10.91 o
  11   8   9        1.83        3.68     11.75 o
  12   8   9        0.02       -1.93     12.34 o
 -16   9   9        0.01        4.54     12.72 o
 -15   9   9        0.46        3.74     12.32 o
 -14   9   9        1.75       11.43      8.35 o
 -13   9   9       15.12       13.36      8.67 o
 -12   9   9        0.43       -0.55     11.26 o
 -11   9   9        2.26       10.35     10.69 o
 -10   9   9        0.52        8.49     10.52 o
  -9   9   9       31.45       34.14      8.09 o
  -8   9   9        5.25      -10.69     10.69 o
  -7   9   9        9.16       -2.99     10.32 o
  -6   9   9       17.49       12.74      7.53 o
  -5   9   9        1.64      -10.40     10.40 o
  -4   9   9        0.04        3.85      9.60 o
  -3   9   9        0.57        4.33      9.00 o
  -2   9   9        0.63       -9.80      9.80 o
  -1   9   9        0.31       -6.78      7.27 o
   0   9   9       18.28       10.28     10.34 o
   1   9   9        0.52        8.43      9.47 o
   2   9   9        9.23        7.07     10.80 o
   3   9   9        8.45        8.77     10.17 o
   4   9   9        2.06       -6.87     10.89 o
   5   9   9        0.94       -5.98     11.38 o
   6   9   9        3.81        0.28      8.29 o
   7   9   9        0.84        4.05     11.08 o
   8   9   9        0.39       12.88      8.33 o
   9   9   9        9.20        8.07     12.46 o
  10   9   9        6.32        5.16     13.80 o
 -13  10   9        0.88      -12.37     12.37 o
 -12  10   9        9.66       17.84      8.63 o
 -11  10   9       20.27       23.15      8.83 o
 -10  10   9        1.80        7.13     12.45 o
  -9  10   9        2.03       -6.98     11.58 o
  -8  10   9        0.80      -10.85     11.77 o
  -7  10   9        0.24        6.18     11.42 o
  -6  10   9        0.66       -3.88     10.52 o
  -5  10   9        2.11       -0.55     11.01 o
  -4  10   9       11.43        8.20     11.48 o
  -2  10   9        0.89       -6.56     11.20 o
  -1  10   9        3.05        1.65     11.14 o
   0  10   9        0.01      -11.09     11.34 o
   1  10   9        0.15       -8.41     11.79 o
   2  10   9        5.74       -9.69     12.34 o
   3  10   9       14.24       15.10      8.64 o
   4  10   9        1.39       -9.49     12.69 o
   5  10   9        0.00       -1.82     11.68 o
   6  10   9        0.21       -2.50     12.15 o
   7  10   9        3.20        3.20     12.66 o
   8  10   9        0.97      -13.56     13.56 o
  -9  11   9        0.26        1.31     12.62 o
  -8  11   9        2.92       -6.41     13.17 o
  -7  11   9        0.53      -10.75     13.17 o
  -6  11   9        7.08       -2.50     12.86 o
  -5  11   9        0.03        4.96     12.20 o
  -4  11   9        0.00      -12.06     12.06 o
  -3  11   9        1.59        4.31      8.46 o
  -2  11   9        6.33       -4.95     12.26 o
  -1  11   9        0.00        8.69     11.60 o
   0  11   9        0.13      -13.53     13.53 o
   1  11   9        1.23       -8.21     12.37 o
   2  11   9        0.39       -5.13     13.37 o
   3  11   9        0.79       -1.96     11.99 o
   4  11   9        0.32       -9.29     13.36 o
 -24   0  10       12.26       11.38     12.39 o
 -22   0  10        5.55        5.56     10.43 o
 -20   0  10       11.57       22.14      6.47 o
 -18   0  10       39.54       37.25      6.70 o
 -16   0  10       10.95        9.91      5.44 o
 -14   0  10       25.81       34.96      5.10 o
 -12   0  10     1303.47     1307.10     15.45 o
 -10   0  10      874.92      751.40     10.78 o
  -8   0  10      176.36      140.16      5.13 o
  -6   0  10        9.04        2.93      4.17 o
  -4   0  10     4233.77     4707.39     29.90 o
  -2   0  10     1034.62     1111.39     11.62 o
   0   0  10      199.04      231.93      5.78 o
   2   0  10      453.11      441.66      8.00 o
   4   0  10      180.96      177.63      6.25 o
   6   0  10      107.86      123.52      6.01 o
   8   0  10       14.63        8.55      4.79 o
  10   0  10       80.67       71.82      7.19 o
  12   0  10        0.25        4.61      5.78 o
  14   0  10        2.66       -8.57      9.74 o
  16   0  10       11.33        4.61     10.40 o
  18   0  10        1.25      -12.39     12.39 o
 -24   1  10        1.63        7.97      8.67 o
 -23   1  10        0.42       -5.95      8.32 o
 -22   1  10        1.16       -7.87      8.11 o
 -21   1  10       29.95       43.61      5.77 o
 -20   1  10        5.98        9.50      7.47 o
 -19   1  10       24.09       23.55      5.83 o
 -18   1  10       13.39        3.43      9.07 o
 -17   1  10        3.08       -1.76      5.55 o
 -16   1  10        1.19        4.09      5.46 o
 -15   1  10        2.70       -2.28      6.72 o
 -14   1  10        7.93        5.11      5.07 o
 -13   1  10      444.62      421.76      7.18 o
 -12   1  10      436.64      467.66      7.11 o
 -11   1  10        0.54        2.34      4.46 o
 -10   1  10     1194.76     1134.55      9.24 o
  -9   1  10      235.23      220.84      4.88 o
  -8   1  10      393.07      383.20      6.22 o
  -7   1  10      372.16      369.41      5.09 o
  -6   1  10        4.04        2.55      3.00 o
  -5   1  10      264.76      266.69      4.19 o
  -4   1  10      514.12      597.43      9.54 o
  -3   1  10     1642.09     1611.27     11.17 o
  -2   1  10      497.16      507.55      7.84 o
  -1   1  10     1355.92     1193.41     27.51 o
   0   1  10       28.07       21.46      2.45 o
   2   1  10        2.17        1.08      3.32 o
   3   1  10       36.60       26.92      4.80 o
   4   1  10       78.22       59.39      3.44 o
   5   1  10        1.40       -1.92      4.08 o
   6   1  10       37.35       33.75      3.50 o
   7   1  10       88.99      111.95      4.40 o
   8   1  10       92.78       97.08      4.86 o
   9   1  10       40.31       43.40      6.89 o
  10   1  10       12.44       17.74      4.03 o
  11   1  10        3.71        7.95      4.81 o
  12   1  10        0.14       -0.88      6.19 o
  13   1  10        0.14        4.02      6.41 o
  14   1  10        4.07       -6.52      7.26 o
  15   1  10        7.09        8.53      5.33 o
  16   1  10        3.25        8.44     11.15 o
  17   1  10        0.58        1.72      7.81 o
 -24   2  10        0.31        8.66     10.81 o
 -23   2  10        0.10        3.12      7.89 o
 -22   2  10        9.40       11.10     13.39 o
 -21   2  10        0.67        2.22      8.28 o
 -20   2  10        0.68        3.27      7.04 o
 -19   2  10        3.54        5.83      6.55 o
 -18   2  10        2.09       -6.26      6.26 o
 -17   2  10        5.39        4.70      5.94 o
 -16   2  10       31.43       25.18      4.14 o
 -15   2  10        7.78        6.93      3.80 o
 -14   2  10        1.91        5.12      4.29 o
 -13   2  10      178.11      152.71      5.41 o
 -12   2  10       59.41       60.68      4.10 o
 -11   2  10      129.62      123.15      4.44 o
 -10   2  10      603.36      636.82     22.52 o
  -9   2  10       57.27       55.63      3.56 o
  -8   2  10        3.27       -1.71      3.51 o
  -7   2  10       25.13       24.98      2.60 o
  -6   2  10      313.17      349.18      5.05 o
  -4   2  10       23.19       26.59      2.63 o
  -3   2  10        1.25       -0.04      3.27 o
  -2   2  10        7.94        8.67      2.47 o
  -1   2  10      834.58      809.35     11.91 o
   0   2  10     1651.57     1557.26     10.76 o
   1   2  10      132.93      136.30      3.90 o
   3   2  10        4.77        2.38      5.19 o
   5   2  10      108.08      110.72     10.11 o
   6   2  10        6.28       -4.47      4.63 o
   7   2  10       88.77       84.63      4.33 o
   9   2  10        4.31        7.50      3.75 o
  10   2  10        0.65        3.08      6.82 o
  11   2  10       22.41       19.70      4.55 o
  12   2  10        1.74       -3.49      6.48 o
  13   2  10        0.12       -4.73      7.76 o
  14   2  10        5.06        0.09     13.98 o
  15   2  10        0.11       -7.87      7.87 o
  16   2  10        0.15        4.91      7.43 o
  17   2  10        0.19        8.43      8.08 o
 -23   3  10        0.19       -0.80      7.89 o
 -22   3  10        0.55        4.00      6.21 o
 -21   3  10        2.02        2.82      7.44 o
 -20   3  10       23.39       33.90      5.69 o
 -19   3  10       17.84       19.77      7.24 o
 -18   3  10        0.11        2.56      4.99 o
 -16   3  10        2.72        0.19      4.55 o
 -15   3  10        7.51        2.55      5.63 o
 -14   3  10        0.34        0.91      6.61 o
 -13   3  10       31.52       41.12      4.60 o
 -12   3  10        3.86        3.57      4.94 o
 -10   3  10      230.86      193.19      7.11 o
  -9   3  10        2.59        4.61      3.39 o
  -8   3  10       45.94       42.52      3.44 o
  -7   3  10      211.08      205.13      8.24 o
  -6   3  10      118.13      144.56      3.98 o
  -5   3  10      132.10      135.09      3.76 o
  -4   3  10       74.26       53.99      2.94 o
  -3   3  10       84.13       69.52      3.19 o
  -2   3  10      412.98      486.99      8.78 o
  -1   3  10      156.50      163.08      4.06 o
   0   3  10       14.66       22.27      5.31 o
   1   3  10       79.44       61.47      3.45 o
   2   3  10       65.78       59.37      7.60 o
   3   3  10       90.59       74.03      3.72 o
   4   3  10       77.70       88.30      4.07 o
   5   3  10       26.53       24.46      3.52 o
   6   3  10       34.33       36.69      3.79 o
   7   3  10      103.35       88.40      7.23 o
   8   3  10       19.81       11.14      6.95 o
   9   3  10       43.38       47.50      4.51 o
  10   3  10        6.40        2.27      5.78 o
  11   3  10        0.39        0.78      6.23 o
  12   3  10        7.38        5.95      5.79 o
  14   3  10       11.13       17.49      7.48 o
  15   3  10        1.94       -0.50      6.25 o
  16   3  10        3.44       10.44      6.21 o
  17   3  10        0.00       -3.50      8.05 o
 -23   4  10        0.03        6.50     10.88 o
 -21   4  10        0.40       -5.21     10.74 o
 -20   4  10        4.60       -4.36     10.97 o
 -19   4  10        1.82       -1.54     10.54 o
 -18   4  10       14.04        6.75     10.38 o
 -17   4  10       11.63        7.47      7.01 o
 -16   4  10        0.05       -9.17      9.17 o
 -15   4  10       42.75       43.32      6.87 o
 -14   4  10       16.30       10.01      5.95 o
 -13   4  10       97.79       84.41      6.72 o
 -12   4  10       14.32       11.09      5.21 o
 -11   4  10      157.30      141.27      7.12 o
 -10   4  10       91.77       90.00      6.36 o
  -9   4  10        2.73        7.19      4.61 o
  -8   4  10      210.56      189.35      7.10 o
  -7   4  10       38.03       40.76      5.01 o
  -6   4  10       10.70        4.13      6.49 o
  -5   4  10      249.51      249.42      7.30 o
  -4   4  10      345.42      352.36      8.43 o
  -3   4  10      366.25      357.24      8.24 o
  -2   4  10      291.09      279.92      7.70 o
  -1   4  10      860.23      800.56     11.63 o
   1   4  10       18.91       14.48      4.71 o
   2   4  10        4.31        7.18      4.16 o
   3   4  10       62.55       54.00      5.53 o
   4   4  10      107.41       93.10      6.24 o
   5   4  10        4.51        9.17      4.91 o
   7   4  10       20.89       19.47      5.82 o
   8   4  10        8.24        0.00      8.27 o
   9   4  10        3.95       14.08      5.81 o
  10   4  10       33.45       47.33      6.86 o
  11   4  10        7.57        6.09      8.60 o
  12   4  10        1.61       -2.48      9.84 o
  13   4  10       12.31        7.13      7.59 o
  14   4  10        0.61        0.00     10.75 o
  15   4  10        0.32        7.16      7.30 o
  16   4  10        4.81        7.59     11.60 o
 -22   5  10        0.03        0.00     11.89 o
 -21   5  10        0.02       -9.12     11.49 o
 -20   5  10        3.04       -4.59     11.23 o
 -19   5  10        7.25        4.62      7.66 o
 -18   5  10       11.89       16.15      7.67 o
 -17   5  10       13.84       19.86      7.38 o
 -16   5  10       15.55       13.51      6.79 o
 -15   5  10        1.42       -3.90      8.90 o
 -14   5  10        0.14       -6.15      8.32 o
 -13   5  10        4.23       13.60      5.62 o
 -12   5  10       17.31       17.18      5.68 o
 -11   5  10       67.20       69.16      6.49 o
 -10   5  10        8.63       15.98      5.38 o
  -9   5  10      160.82      175.56      7.72 o
  -8   5  10        6.75        6.53      5.19 o
  -7   5  10       36.35       33.94      5.39 o
  -6   5  10       82.21       84.45      6.25 o
  -5   5  10        0.15        9.40      4.50 o
  -4   5  10        5.98       12.17      4.51 o
  -3   5  10      162.38      167.46      7.10 o
  -2   5  10       49.51       55.06      5.07 o
  -1   5  10      102.43      111.81      6.39 o
   0   5  10      107.50       86.83      6.01 o
   1   5  10       12.24        1.53      7.27 o
   2   5  10        2.87       13.00      4.78 o
   3   5  10       73.69       77.64      6.29 o
   4   5  10       71.21       86.95      6.52 o
   5   5  10        0.79        7.39      5.10 o
   6   5  10        5.73        0.75      7.63 o
   7   5  10       39.89       33.38      6.72 o
   8   5  10       11.29        7.59      8.89 o
   9   5  10        0.47       -0.45      8.23 o
  10   5  10       14.10       -2.83     10.52 o
  11   5  10        7.89       16.47      6.81 o
  12   5  10        0.83      -10.08     10.08 o
  13   5  10        0.65        4.47      7.73 o
  14   5  10        4.66      -12.00     12.00 o
  15   5  10       16.24       -1.88     13.33 o
 -21   6  10        1.96        7.73     11.38 o
 -20   6  10        1.19        7.33     10.69 o
 -19   6  10        0.82        6.38      7.30 o
 -18   6  10        4.79       -7.15     10.51 o
 -17   6  10       12.98       -5.75     11.38 o
 -16   6  10        0.09        4.47      6.87 o
 -15   6  10        0.90       -4.24      9.20 o
 -14   6  10        0.55        1.34      9.17 o
 -13   6  10        7.09        4.91      6.27 o
 -12   6  10       13.60       22.71      6.30 o
 -11   6  10       51.53       40.18      6.76 o
 -10   6  10       81.00       66.15      7.36 o
  -9   6  10        3.95       -0.72      8.15 o
  -8   6  10      227.18      225.11      9.17 o
  -7   6  10        2.21        3.94      5.79 o
  -6   6  10        6.37       -5.79      5.79 o
  -5   6  10       68.49       67.48      6.64 o
  -4   6  10      295.96      267.56      9.06 o
  -3   6  10       55.06       51.07      6.38 o
  -2   6  10      154.37      142.75      7.24 o
  -1   6  10        2.92        2.34      6.86 o
   0   6  10       59.30       67.48      6.22 o
   1   6  10       20.16       29.05      5.79 o
   2   6  10        1.87       -2.51      7.64 o
   3   6  10       96.46      101.86      7.12 o
   4   6  10       11.91       11.15      5.93 o
   5   6  10        2.58        2.80      5.92 o
   6   6  10       13.11       18.64      5.98 o
   7   6  10        0.03       -3.51      8.50 o
   8   6  10       12.84       13.82      7.19 o
   9   6  10        0.09        2.42      9.09 o
  10   6  10        0.06        9.94      7.07 o
  11   6  10        0.00      -10.80     10.80 o
  12   6  10        1.81       13.57      7.07 o
  13   6  10        0.41        2.39     11.57 o
  14   6  10        3.19      -11.32     12.22 o
 -20   7  10        0.32      -10.48     12.14 o
 -19   7  10        0.00      -12.91     12.91 o
 -18   7  10        0.22      -11.83     11.83 o
 -17   7  10        4.65       -7.07      8.00 o
 -16   7  10        1.10        3.79     10.77 o
 -15   7  10        0.87        5.68      9.94 o
 -14   7  10        4.34        7.41     10.09 o
 -13   7  10        0.47       -8.04      9.84 o
 -12   7  10        8.97       -2.73      8.90 o
 -11   7  10       11.32       17.52      6.13 o
 -10   7  10        1.15       -1.26      9.07 o
  -9   7  10        3.17        6.16      6.25 o
  -8   7  10       29.60       34.77      6.62 o
  -7   7  10       30.54       25.80      6.47 o
  -6   7  10        8.31        4.81      6.21 o
  -5   7  10       32.56       30.18      6.78 o
  -4   7  10        7.31       11.31      6.09 o
  -3   7  10        0.02       -8.46      8.46 o
  -2   7  10       13.73       -3.02      8.47 o
  -1   7  10        6.85        6.49      5.81 o
   0   7  10        4.31        2.71      7.49 o
   1   7  10       77.74       63.84      7.23 o
   2   7  10        0.74        3.65      8.03 o
   3   7  10        8.72        5.01      8.67 o
   4   7  10        0.16       -3.88      8.86 o
   5   7  10        0.00       -2.23      9.10 o
   6   7  10       15.09       20.43      7.07 o
   7   7  10        0.21        1.94     10.11 o
   8   7  10        0.16        6.07      9.43 o
   9   7  10        2.27        1.59     10.65 o
  10   7  10       15.28       20.77      8.01 o
  11   7  10        0.28        2.90     11.09 o
  12   7  10       11.90       28.02      8.38 o
  13   7  10        1.32        0.65     12.83 o
 -18   8  10        0.35       -5.79     12.26 o
 -17   8  10        3.28       -3.70     12.99 o
 -16   8  10        0.48        7.69     10.75 o
 -15   8  10        1.57        9.35      8.09 o
 -14   8  10        0.49        0.00      9.91 o
 -13   8  10        8.16        8.92     10.35 o
 -12   8  10       16.83       -5.07     10.98 o
 -11   8  10       15.62       27.45      7.35 o
 -10   8  10       17.06       11.89      7.26 o
  -9   8  10        3.58        4.17      9.04 o
  -8   8  10        3.69       -5.44     10.11 o
  -7   8  10       21.45       19.53      7.67 o
  -6   8  10       19.03       12.69      7.24 o
  -5   8  10       53.10       50.01      7.72 o
  -4   8  10        0.35        7.75      6.25 o
  -3   8  10       27.01       24.51      6.96 o
  -2   8  10        9.40        6.47      9.24 o
  -1   8  10       48.50       38.28      7.36 o
   0   8  10       11.74        6.61      6.92 o
   1   8  10        0.10       -2.25      8.44 o
   2   8  10       11.99        8.70      9.46 o
   3   8  10        0.00        3.99      6.82 o
   4   8  10        7.59        9.18     10.20 o
   5   8  10        2.17        0.00     10.86 o
   6   8  10        9.95       18.06      7.90 o
   7   8  10        0.00       -5.35     11.23 o
   8   8  10        0.09       -2.22     11.35 o
   9   8  10        0.00       -8.69     11.57 o
  10   8  10        3.69        3.02     10.95 o
  11   8  10        0.08        6.93      8.01 o
  12   8  10        1.08        9.89     11.35 o
 -16   9  10        0.06       -3.88     12.08 o
 -15   9  10        0.41        0.00     11.12 o
 -14   9  10        1.58       20.47      8.03 o
 -13   9  10        0.07       -5.24     10.81 o
 -12   9  10       10.94       12.14      8.01 o
 -11   9  10        7.11       18.36      7.66 o
 -10   9  10        0.17        6.41     10.46 o
  -8   9  10        4.44      -10.26     10.26 o
  -7   9  10        5.97        9.55     11.17 o
  -6   9  10        0.56        6.45      9.58 o
  -5   9  10        8.48       25.10      7.30 o
  -4   9  10        5.43        9.83     10.52 o
  -3   9  10        0.36      -10.69     10.69 o
  -2   9  10        0.40       -3.45     10.58 o
  -1   9  10        0.93        7.95      9.07 o
   0   9  10        0.83        3.51      9.61 o
   1   9  10        0.33        5.10     10.26 o
   2   9  10        4.62       -1.03     10.31 o
   3   9  10        0.11      -11.03     11.03 o
   4   9  10        0.03        1.36      7.70 o
   5   9  10        2.72        0.55     10.89 o
   6   9  10        2.62       -6.92     11.55 o
   7   9  10        6.28        6.55     11.92 o
   8   9  10        0.53       -6.16     11.72 o
   9   9  10        0.00        7.67      8.67 o
 -13  10  10        0.00      -12.77     12.77 o
 -12  10  10        1.87        0.00     11.35 o
 -11  10  10        9.90       26.44      8.26 o
 -10  10  10        0.08        0.60     12.25 o
  -9  10  10        0.26      -12.05     12.05 o
  -8  10  10        1.32        4.05     11.86 o
  -7  10  10        8.44       -0.57     11.34 o
  -6  10  10       14.95       26.77      7.90 o
  -5  10  10        0.31        0.55     11.14 o
  -4  10  10        3.75       14.20      7.92 o
  -3  10  10        0.54      -12.32     12.32 o
  -2  10  10        0.01        3.91     10.86 o
  -1  10  10        0.81       -0.55     10.81 o
   0  10  10        2.52        8.23      7.53 o
   1  10  10        3.82        9.47      7.84 o
   2  10  10        5.06        6.13      8.07 o
   3  10  10       13.40        9.52     12.42 o
   4  10  10        9.31       19.77      8.90 o
   5  10  10        5.61       -8.10     12.76 o
   6  10  10        0.27        9.92      8.84 o
   7  10  10        0.03       -7.90     12.08 o
  -9  11  10        3.97        7.24     12.79 o
  -8  11  10        4.24       -7.78     13.29 o
  -7  11  10        1.34        5.13     12.49 o
  -6  11  10        0.13       10.15     11.80 o
  -5  11  10        1.51        1.89     12.29 o
  -4  11  10        0.09      -12.68     12.68 o
  -3  11  10        0.01       -6.27     12.23 o
  -2  11  10        0.99       -6.29     12.72 o
  -1  11  10        0.93        4.42     12.88 o
   0  11  10        0.80       17.53      8.55 o
   1  11  10        1.51      -10.95     12.56 o
   2  11  10        1.33        5.88     12.25 o
 -23   0  11        2.51      -12.43     12.43 o
 -21   0  11        5.81       -4.22     10.38 o
 -19   0  11        3.62        4.61      9.43 o
 -17   0  11        5.42       10.86      5.82 o
 -15   0  11        2.28       -3.14      6.78 o
 -13   0  11       45.44       48.00      5.98 o
 -11   0  11      819.39      722.55     11.54 o
  -9   0  11      330.14      306.32      7.38 o
  -7   0  11      111.73      132.44      5.21 o
  -5   0  11        2.94       -4.73      4.73 o
  -3   0  11      448.77      512.00      8.04 o
  -1   0  11      306.76      342.74      7.02 o
   1   0  11       13.69       12.32      3.73 o
   3   0  11      164.67      181.92      6.38 o
   5   0  11      183.01      208.01      7.07 o
   7   0  11        0.96       -2.97      6.55 o
   9   0  11      415.95      418.28     11.57 o
  13   0  11       11.76       25.71      6.42 o
  15   0  11        0.08        3.97     10.35 o
  17   0  11        0.05        2.57     11.14 o
 -24   1  11        0.45        0.00      8.48 o
 -23   1  11        4.71        8.76      5.84 o
 -22   1  11        3.73       11.50      6.62 o
 -21   1  11        0.20        1.68      6.79 o
 -20   1  11        0.21        3.12      5.49 o
 -19   1  11        1.85        0.03      6.42 o
 -18   1  11        0.34       -5.94      5.94 o
 -17   1  11        7.53        6.12      6.09 o
 -16   1  11        4.95        3.31      9.41 o
 -15   1  11       42.69       53.12      4.19 o
 -14   1  11       51.93       58.72      4.32 o
 -13   1  11       22.33       11.11      5.59 o
 -12   1  11       76.92       80.50      4.44 o
 -11   1  11      485.92      463.02     17.41 o
 -10   1  11      263.54      265.08      5.50 o
  -9   1  11       54.15       73.46      6.30 o
  -8   1  11      206.51      185.13      5.32 o
  -7   1  11       12.52       16.96      2.50 o
  -6   1  11      188.83      195.73      4.06 o
  -4   1  11      351.12      332.37     10.46 o
  -3   1  11      482.36      461.15      6.76 o
  -2   1  11       48.97       53.56      4.98 o
  -1   1  11      128.17      102.23     11.45 o
   0   1  11      630.80      668.72      7.36 o
   1   1  11      508.50      458.03      5.99 o
   2   1  11      164.17      132.11      3.94 o
   3   1  11        9.49        4.59      3.13 o
   4   1  11       81.88       86.37      3.93 o
   5   1  11       29.04       32.43      4.65 o
   6   1  11      130.01      143.89      4.93 o
   7   1  11       42.50       40.41      4.02 o
   8   1  11        0.58        1.09      5.22 o
   9   1  11        2.30        1.90      4.40 o
  10   1  11        0.44        8.08      4.57 o
  11   1  11        4.34        8.53      4.86 o
  12   1  11        4.79        3.28      6.45 o
  13   1  11        2.30        6.06      6.71 o
  14   1  11       21.24       32.17      8.98 o
  15   1  11        1.16        4.94      5.91 o
  16   1  11        0.00        7.03      7.93 o
  17   1  11        0.15       -5.73      8.61 o
 -24   2  11        0.00        4.16      8.12 o
 -23   2  11        3.06       -8.76      8.76 o
 -22   2  11        6.88        6.85      6.72 o
 -21   2  11        1.89       -0.92      7.44 o
 -20   2  11        7.90        9.89      9.76 o
 -19   2  11       10.38       11.58      4.87 o
 -18   2  11        9.55       16.09      4.39 o
 -17   2  11        0.94       -5.99      5.99 o
 -16   2  11        0.32       -3.38      5.58 o
 -15   2  11        0.00       -1.45      5.53 o
 -14   2  11       90.63       96.17      4.70 o
 -13   2  11      187.05      174.42      5.56 o
 -12   2  11       62.50       52.72      5.72 o
 -11   2  11      393.44      385.06     21.74 o
 -10   2  11       34.17       31.74      5.41 o
  -9   2  11        4.82       10.49      5.48 o
  -8   2  11      209.77      205.20     17.05 o
  -7   2  11      295.99      341.46      6.40 o
  -6   2  11      231.36      224.49      4.52 o
  -5   2  11      571.02      559.72     15.23 o
  -4   2  11       42.49       48.46      3.00 o
  -3   2  11      431.63      454.95      5.74 o
  -2   2  11      489.87      484.76     21.12 o
  -1   2  11      186.29      146.06      7.23 o
   0   2  11       66.58       86.33     12.59 o
   1   2  11       35.58       31.72      3.09 o
   2   2  11       37.91       32.71      3.22 o
   3   2  11       26.87       21.84      3.16 o
   4   2  11        0.39       -1.74      4.27 o
   5   2  11        0.02        3.72      4.55 o
   6   2  11        8.89       13.54      3.49 o
   7   2  11       28.01       43.05      4.72 o
   8   2  11       64.09       58.33      4.55 o
   9   2  11       13.36       12.92      3.94 o
  10   2  11        8.63        4.65      5.85 o
  12   2  11       24.05       23.21     10.32 o
  13   2  11        0.00        3.02      8.23 o
  14   2  11        2.33        4.22      5.89 o
  15   2  11        0.10        2.38      7.41 o
  16   2  11        0.22        0.63      7.78 o
  17   2  11        0.92       -5.35      8.76 o
 -23   3  11        0.29        8.57      6.33 o
 -22   3  11        0.06       -5.27      8.05 o
 -21   3  11        1.11        3.58      7.42 o
 -20   3  11        3.04        2.02      6.18 o
 -19   3  11        0.92        3.28      6.77 o
 -18   3  11        8.78       11.72      4.58 o
 -17   3  11       21.73       24.13      4.60 o
 -16   3  11        0.09        4.37      4.54 o
 -15   3  11        4.10       -0.93      5.63 o
 -14   3  11       37.91       31.43      6.86 o
 -13   3  11        0.39       -2.93      5.44 o
 -12   3  11        0.02        6.10      5.93 o
 -11   3  11       11.01       17.09      3.56 o
 -10   3  11      511.09      481.32      8.20 o
  -9   3  11      612.02      587.68      7.55 o
  -8   3  11       81.89       84.97      3.94 o
  -6   3  11        3.04        6.55      3.45 o
  -5   3  11       18.00       24.09      2.86 o
  -4   3  11        0.62       -0.69      4.72 o
  -3   3  11      309.74      276.62      9.00 o
  -2   3  11       12.69       12.13      3.01 o
  -1   3  11      208.96      213.74      6.48 o
   0   3  11      239.20      252.06      5.15 o
   1   3  11       11.97       13.93      2.99 o
   2   3  11        0.36        5.44      3.42 o
   3   3  11       59.06       73.79      4.74 o
   4   3  11        7.80        2.93      4.02 o
   5   3  11        0.79        8.28      4.05 o
   6   3  11       21.64       22.57      3.91 o
   7   3  11        5.10        5.05      5.37 o
   8   3  11       15.79       20.03      4.04 o
   9   3  11        1.40       -5.77      5.77 o
  10   3  11        0.20       -6.37      6.37 o
  11   3  11        0.31       -3.40      7.06 o
  12   3  11        3.56        6.00      6.76 o
  13   3  11       10.96       21.82      5.01 o
  14   3  11        0.02        5.10      7.30 o
  15   3  11        1.11        1.34      7.98 o
  16   3  11        0.77        7.66      7.96 o
 -23   4  11        0.02       -3.27     11.43 o
 -22   4  11        2.13        6.78     11.48 o
 -21   4  11        4.14       23.26      7.81 o
 -20   4  11        6.07        6.04     10.31 o
 -19   4  11        6.31       -0.26      7.32 o
 -18   4  11        0.05      -10.23     10.57 o
 -17   4  11        1.18        4.13      8.60 o
 -16   4  11        2.39       -2.59      8.41 o
 -15   4  11       30.02       24.90      6.49 o
 -14   4  11        7.75       -5.01      8.69 o
 -13   4  11        0.81       -1.46      7.53 o
 -12   4  11       28.95       24.51      5.55 o
 -11   4  11       16.65        2.62      7.38 o
 -10   4  11       41.61       47.20      5.45 o
  -9   4  11       60.30       60.00      5.78 o
  -8   4  11      725.64      669.40     11.83 o
  -7   4  11      449.88      404.61      9.37 o
  -6   4  11      187.85      184.53      6.89 o
  -5   4  11        0.32        4.81      6.25 o
  -4   4  11        8.35       10.21      4.81 o
  -3   4  11       67.93       64.24      5.45 o
  -2   4  11      459.46      466.16      9.66 o
  -1   4  11        0.07       -4.64      6.56 o
   0   4  11      192.44      191.48      7.18 o
   1   4  11       62.03       61.02      5.44 o
   2   4  11       93.56       71.91      5.84 o
   3   4  11       78.22       75.50      6.01 o
   4   4  11       26.99       25.80      5.72 o
   5   4  11        0.23        6.62      4.90 o
   6   4  11       33.71       49.50      6.21 o
   8   4  11        6.07       -5.36      8.86 o
   9   4  11        0.27       -8.67      8.67 o
  10   4  11        8.47        8.35      9.57 o
  11   4  11        3.96       -3.20      6.79 o
  12   4  11        3.25        6.53      6.59 o
  13   4  11        2.29       -4.99     10.72 o
  14   4  11        0.96       -7.64     11.68 o
  15   4  11        0.06        6.86     11.18 o
  16   4  11        7.86        9.23     11.80 o
 -22   5  11        2.24       12.28      8.12 o
 -21   5  11        0.63       -3.67     11.71 o
 -20   5  11        0.68        4.64     10.83 o
 -19   5  11        2.78       16.16      7.58 o
 -18   5  11        9.60        9.32     11.06 o
 -17   5  11        6.54       -3.44     10.24 o
 -16   5  11        2.96       -7.43      9.87 o
 -15   5  11       36.12       42.03      7.01 o
 -14   5  11        1.38       -4.59      9.10 o
 -13   5  11        0.41        0.20      5.61 o
 -12   5  11        1.37        1.51      7.84 o
 -11   5  11        1.15        2.17      5.25 o
 -10   5  11       88.24       86.02      6.76 o
  -9   5  11      238.85      255.86      9.09 o
  -8   5  11        8.72       17.78      5.64 o
  -7   5  11        0.17       -5.65      7.35 o
  -6   5  11      204.07      226.37      8.09 o
  -5   5  11       59.44       40.53      5.42 o
  -4   5  11        1.65       -1.80      6.81 o
  -3   5  11        0.98       -2.11      6.89 o
  -2   5  11       17.39       16.88      5.13 o
  -1   5  11      159.09      136.89      7.07 o
   0   5  11       58.39       68.71      5.76 o
   1   5  11        8.45       -7.38      7.38 o
   2   5  11        0.27       -2.02      7.64 o
   3   5  11       58.53       73.02      6.52 o
   4   5  11       10.82        7.66      7.76 o
   5   5  11       25.99       26.14      6.01 o
   6   5  11        0.03        3.40      5.61 o
   7   5  11       15.06        5.48      8.95 o
   8   5  11        9.37        8.44      8.92 o
   9   5  11       35.57       31.87      7.61 o
  10   5  11        9.23       -6.93     10.20 o
  11   5  11        0.00       -3.67      9.58 o
  12   5  11        2.10       -7.75     11.14 o
  13   5  11        2.13      -10.52     11.09 o
  14   5  11        0.25        2.46     11.60 o
  15   5  11        0.36      -13.23     13.23 o
 -21   6  11        0.12       -0.65     11.86 o
 -20   6  11        0.53        9.86     11.65 o
 -19   6  11        0.25        3.51     10.91 o
 -18   6  11       17.90       13.06      8.77 o
 -17   6  11        7.03        9.24      7.78 o
 -16   6  11        1.39      -10.34     10.34 o
 -15   6  11        7.35       16.51      6.99 o
 -14   6  11        0.09       -6.84      8.84 o
 -13   6  11        0.03       -6.98      8.97 o
 -12   6  11       22.61       22.57      6.05 o
 -11   6  11        6.22       -3.22      8.67 o
 -10   6  11        1.54       10.65      5.78 o
  -9   6  11       66.15       46.85      6.92 o
  -8   6  11       12.11       21.14      5.75 o
  -7   6  11      357.43      343.25     10.17 o
  -6   6  11       15.33       16.27      6.01 o
  -5   6  11       20.98       21.95      6.16 o
  -4   6  11      181.44      172.70      8.15 o
  -3   6  11      284.24      302.78      9.75 o
  -2   6  11      126.72      128.11      7.43 o
  -1   6  11       10.58        4.56      8.12 o
   0   6  11       17.51       24.83      5.79 o
   1   6  11        6.58       18.86      5.59 o
   2   6  11       21.55       25.45      5.85 o
   3   6  11       47.15       45.01      6.64 o
   4   6  11       13.40       16.59      5.99 o
   5   6  11        5.58       19.80      6.22 o
   6   6  11        6.81        0.00      9.07 o
   7   6  11       22.50       20.26      7.15 o
   8   6  11       13.85        8.69     10.91 o
   9   6  11        0.23        6.59      9.55 o
  10   6  11        1.50      -10.83     10.83 o
  11   6  11        1.29       -1.12     10.52 o
  12   6  11        0.01        2.65      7.76 o
  13   6  11        0.02       -4.34     11.28 o
  14   6  11        1.32       -2.62     12.86 o
 -20   7  11        0.08       -1.32      9.07 o
 -19   7  11        2.52       18.22      7.95 o
 -18   7  11        0.74      -12.00     12.00 o
 -17   7  11        1.03       13.17      7.61 o
 -16   7  11        9.26       11.75      7.81 o
 -15   7  11        2.94        8.38     10.55 o
 -14   7  11        0.03        8.03      9.09 o
 -13   7  11        6.74      -10.34     10.34 o
 -12   7  11        0.21        9.51      6.38 o
 -11   7  11       37.69       39.41      7.93 o
 -10   7  11       65.48       60.71      7.66 o
  -9   7  11        3.94       -2.96      9.29 o
  -8   7  11       36.55       40.12      7.09 o
  -7   7  11      128.48      142.18      8.64 o
  -6   7  11        2.00       -2.39      9.14 o
  -5   7  11       81.14       75.12      7.84 o
  -4   7  11        0.82        0.00      8.63 o
  -3   7  11        0.03       -8.67      8.67 o
  -2   7  11        1.15        2.76      5.84 o
  -1   7  11       25.03       29.67      6.19 o
   0   7  11        3.78        4.45      8.80 o
   1   7  11        0.04       -3.71      8.61 o
   2   7  11        6.65        6.35      6.39 o
   3   7  11       35.81       25.30      6.93 o
   4   7  11        0.33       -5.41      9.17 o
   5   7  11        7.06        9.34      6.82 o
   6   7  11        0.51        5.82      9.14 o
   7   7  11       11.83        4.54     10.48 o
   8   7  11       61.78       60.67      9.03 o
   9   7  11       12.63       25.10      8.23 o
  10   7  11        0.11        1.73     11.52 o
  11   7  11        0.39        4.84     11.22 o
  12   7  11        0.55       -5.07      8.09 o
 -18   8  11        0.17       -1.29     12.19 o
 -17   8  11        0.21        0.00     11.72 o
 -16   8  11        0.01       12.25      8.09 o
 -15   8  11        8.20        7.47     12.28 o
 -14   8  11        0.07        5.53     10.89 o
 -13   8  11        0.03        0.54      7.72 o
 -12   8  11        6.37       13.40      7.13 o
 -11   8  11        1.82       -5.99     10.95 o
 -10   8  11       30.67       35.25      7.84 o
  -9   8  11       14.59        1.89     10.88 o
  -8   8  11       20.28        9.29     10.57 o
  -7   8  11       33.42       44.74      7.47 o
  -6   8  11        8.40       -4.05      9.84 o
  -5   8  11       35.39       19.43      7.49 o
  -4   8  11        4.16       18.69      6.38 o
  -3   8  11       13.73        2.22      9.17 o
  -2   8  11       39.55       44.72      7.15 o
  -1   8  11        0.47       -5.87      9.81 o
   0   8  11        0.54        8.70      9.26 o
   1   8  11        0.12        2.33      9.26 o
   2   8  11        2.93      -10.09     10.09 o
   3   8  11        1.38       -8.30      9.58 o
   4   8  11        0.29      -10.37     10.37 o
   5   8  11       42.97       56.82      8.10 o
   6   8  11       41.08       35.69      8.60 o
   7   8  11        0.02        3.34     10.65 o
   8   8  11        0.00        8.40      8.04 o
   9   8  11        0.03       11.14      7.73 o
  10   8  11        2.36        0.63     11.62 o
  11   8  11        0.00       -0.65      8.35 o
 -16   9  11        0.10        1.96     12.46 o
 -15   9  11        0.12       10.11      8.35 o
 -14   9  11        7.33        4.27     11.31 o
 -12   9  11        4.79       -0.57     11.40 o
 -11   9  11        0.13        0.00     10.85 o
 -10   9  11        0.53        2.17     11.52 o
  -9   9  11        2.52      -11.01     11.01 o
  -8   9  11        0.24      -10.75     10.75 o
  -7   9  11       19.07       30.66      8.06 o
  -6   9  11        0.15      -10.44     10.44 o
  -5   9  11        0.25        2.53      7.16 o
  -4   9  11        6.80       -0.51     10.32 o
  -3   9  11        2.32       -4.04      9.69 o
  -2   9  11       10.23       14.17      7.39 o
  -1   9  11        0.01       12.00      7.39 o
   0   9  11        7.72        4.13     10.23 o
   1   9  11        0.70       -5.25     10.31 o
   2   9  11        8.32       18.46      7.59 o
   3   9  11       13.70       23.52      8.32 o
   4   9  11        0.00        8.41      7.49 o
   5   9  11        1.37       -6.35     11.58 o
   6   9  11        2.09        4.76     11.03 o
   7   9  11        7.93       11.66     12.96 o
   8   9  11        0.05        0.63     11.88 o
   9   9  11        0.11        4.61     12.31 o
 -13  10  11        0.03      -13.63     13.63 o
 -12  10  11        1.22       -7.66     12.29 o
 -11  10  11        2.04        5.61     12.25 o
 -10  10  11        0.07        5.18      8.50 o
  -9  10  11        6.93       -7.16     12.51 o
  -8  10  11        1.41        1.17     11.46 o
  -7  10  11        2.10       -8.70     11.68 o
  -6  10  11        1.48        2.87     10.14 o
  -5  10  11        3.11       -9.14     11.55 o
  -4  10  11        1.08        3.99     11.08 o
  -3  10  11       13.37       -1.71     12.19 o
  -2  10  11        2.78        5.15     10.88 o
  -1  10  11        0.05      -12.66     12.66 o
   0  10  11        0.01       -2.91     10.77 o
   1  10  11        2.19       -2.36     11.40 o
   2  10  11        1.29      -12.39     12.39 o
   3  10  11        0.00       -7.33     11.88 o
   4  10  11        6.31        6.25     12.49 o
   5  10  11       19.86       20.49      9.14 o
   6  10  11        0.44       -3.28     12.60 o
  -8  11  11        1.54        7.24      8.73 o
  -7  11  11        0.08      -11.71     12.74 o
  -6  11  11        1.73       10.32     12.51 o
  -5  11  11        0.10      -12.94     12.94 o
  -4  11  11        0.17      -13.82     13.82 o
  -3  11  11        0.04        2.56     12.11 o
  -2  11  11        1.99        7.06     12.36 o
  -1  11  11        0.14       13.88      8.67 o
   0  11  11        2.98        0.65     12.69 o
   1  11  11        0.00       -9.23     13.19 o
 -24   0  12        0.78        9.95      8.44 o
 -22   0  12        5.75       -3.40     11.12 o
 -20   0  12        0.27        2.99      6.64 o
 -18   0  12        0.57       -5.70      8.37 o
 -16   0  12       10.87       -0.77      8.06 o
 -14   0  12       46.44       43.63      5.62 o
 -12   0  12        2.39       13.26      4.87 o
 -10   0  12     1131.48     1222.17     14.39 o
  -8   0  12      263.15      236.27      7.01 o
  -6   0  12       52.02       60.31      4.54 o
  -4   0  12     1064.11     1050.90     11.66 o
  -2   0  12      148.58      161.28      5.47 o
   0   0  12      391.02      304.24      7.39 o
   2   0  12        7.86       13.33      4.19 o
   4   0  12      170.00      151.37      6.93 o
   6   0  12       55.59       41.33      5.56 o
   8   0  12       86.41      105.99      7.66 o
  10   0  12      106.58       94.20      8.03 o
  14   0  12        0.03        6.18     10.18 o
  16   0  12        2.75        8.26      8.29 o
 -24   1  12        0.50       -6.83     10.01 o
 -23   1  12        0.32       -1.15      8.15 o
 -22   1  12        2.30       -0.65      7.68 o
 -21   1  12        3.28        9.38      6.13 o
 -20   1  12        0.20       -4.85      8.04 o
 -19   1  12        6.21        4.42      6.66 o
 -18   1  12        3.55       -2.68      7.40 o
 -17   1  12        0.04        7.46      9.61 o
 -16   1  12        4.64        7.99      7.94 o
 -15   1  12        2.74       -3.76      5.35 o
 -14   1  12        0.35        5.72      3.98 o
 -13   1  12       65.53       73.48      4.49 o
 -12   1  12      200.70      205.33      9.44 o
 -11   1  12        8.70       17.06      3.91 o
 -10   1  12       13.99       23.11      3.52 o
  -9   1  12        1.33        2.72      9.06 o
  -8   1  12        2.29       -2.90      3.84 o
  -7   1  12      236.53      214.13      4.52 o
  -6   1  12       94.85       99.97      3.54 o
  -5   1  12       40.91       30.92      3.64 o
  -4   1  12      111.53       86.39      4.40 o
  -3   1  12        9.33        6.52      2.56 o
  -1   1  12      205.92      211.86      4.50 o
   0   1  12      102.61      112.34      7.33 o
   1   1  12      148.16      135.89     10.80 o
   2   1  12      136.47      162.99      4.57 o
   4   1  12        1.05        7.00      3.22 o
   5   1  12        0.72       -3.87      4.57 o
   6   1  12        1.20        2.03      4.72 o
   7   1  12       16.11       24.29      4.03 o
   8   1  12        6.27       -4.32      9.28 o
   9   1  12       11.48       11.47      4.74 o
  10   1  12        0.02       -5.98      5.98 o
  11   1  12       18.55       21.34      4.83 o
  12   1  12       11.69       13.78      6.59 o
  13   1  12        9.75        1.40      7.92 o
  14   1  12        1.71        0.91     14.83 o
  15   1  12        3.84       10.02      6.39 o
  16   1  12        0.43       -1.61      8.39 o
 -24   2  12        0.13       -0.33      8.38 o
 -23   2  12        0.29        4.07      8.21 o
 -22   2  12        0.20       -0.52      8.10 o
 -21   2  12        8.75       11.90      5.61 o
 -20   2  12        0.23       -4.76      7.45 o
 -19   2  12        1.54       -7.23      7.23 o
 -18   2  12        0.66        2.56      6.56 o
 -17   2  12        0.41       -4.69      5.79 o
 -16   2  12        0.82        5.13      5.38 o
 -15   2  12        0.01        0.25      5.42 o
 -14   2  12       27.70       20.35      4.18 o
 -13   2  12       26.14       20.82      3.87 o
 -12   2  12       33.17       38.37      3.92 o
 -11   2  12        5.44        8.06      3.38 o
 -10   2  12        0.35        2.11     10.56 o
  -9   2  12      542.65      516.64     11.91 o
  -8   2  12       95.18      106.33      4.15 o
  -7   2  12      126.89      144.13      4.19 o
  -6   2  12       11.18       14.13      3.00 o
  -5   2  12      120.74      111.69      4.65 o
  -4   2  12      310.39      262.01      4.95 o
  -3   2  12      416.16      394.03      5.70 o
  -2   2  12        0.66       -4.05      4.05 o
  -1   2  12      574.66      547.79      6.86 o
   0   2  12      118.81      101.87      3.95 o
   1   2  12       91.79       80.77      6.86 o
   2   2  12       15.22       21.58      3.20 o
   3   2  12      189.94      186.73      5.21 o
   4   2  12       23.39       13.99      3.39 o
   5   2  12       38.65       39.36      4.07 o
   6   2  12        1.50        0.35      4.93 o
   7   2  12       16.98       14.22      4.05 o
   8   2  12       17.33       19.70      4.24 o
   9   2  12       37.31       33.76      4.54 o
  10   2  12        4.93        5.05      5.15 o
  11   2  12       50.14       51.04      5.43 o
  12   2  12        2.61       12.43      4.92 o
  13   2  12        0.22       -5.10      7.47 o
  14   2  12        0.01        1.75      7.59 o
  15   2  12        0.59       -8.48      8.48 o
  16   2  12        0.34        0.01      8.41 o
 -23   3  12        0.99        6.25      8.23 o
 -22   3  12        1.86       10.46     11.52 o
 -21   3  12        0.00       -9.30      9.30 o
 -20   3  12        6.57       11.50      6.10 o
 -19   3  12        0.01        1.25      8.00 o
 -18   3  12        0.14       -1.84      6.40 o
 -17   3  12        0.12       -1.55      6.24 o
 -16   3  12       11.69        9.22      4.98 o
 -15   3  12        3.79        5.87      6.96 o
 -14   3  12       17.11       16.29      4.07 o
 -13   3  12       92.64       98.51      4.87 o
 -12   3  12       28.67       34.23      4.03 o
 -11   3  12       17.26       24.49      3.73 o
 -10   3  12       38.10       36.82      3.89 o
  -9   3  12      122.68      115.70      4.58 o
  -8   3  12       29.50       37.08      3.70 o
  -7   3  12       39.74       43.82      5.52 o
  -6   3  12       62.09       62.23      6.25 o
  -5   3  12       42.31       34.74      3.47 o
  -4   3  12       49.15       38.34      3.40 o
  -3   3  12       10.10        7.45      3.51 o
  -2   3  12       17.62       20.37      3.17 o
  -1   3  12       14.33       18.07      3.19 o
   0   3  12       77.37       78.05      6.05 o
   1   3  12        7.60        5.98      5.66 o
   2   3  12       59.91       47.27      3.94 o
   3   3  12        0.02        3.47      3.97 o
   4   3  12       11.85       20.28      3.70 o
   5   3  12       18.73       21.18      4.15 o
   6   3  12        4.40       -1.28      5.67 o
   7   3  12       19.94       22.63      3.96 o
   8   3  12       10.52        8.59      4.86 o
   9   3  12       14.40       18.56      6.47 o
  10   3  12        0.05       -6.76      7.67 o
  11   3  12       21.49       25.01      5.41 o
  12   3  12       15.27        8.62      9.19 o
  13   3  12        3.59       -6.50      8.00 o
  14   3  12        4.62        8.68      5.58 o
  15   3  12        0.06       -0.18      8.24 o
  16   3  12        0.96        8.99      8.25 o
 -23   4  12        0.13      -12.25     12.25 o
 -22   4  12        0.29       -2.46     11.01 o
 -21   4  12        2.83        3.50     10.75 o
 -20   4  12        3.08        8.80     10.81 o
 -19   4  12       10.11        5.44      7.43 o
 -18   4  12        7.50        7.84      7.15 o
 -17   4  12       17.74       22.43      6.58 o
 -16   4  12       10.32       18.35      6.35 o
 -15   4  12        3.60       -8.72      8.72 o
 -14   4  12        7.46       15.45      5.79 o
 -13   4  12       30.99       18.56      6.25 o
 -12   4  12        2.96        3.88      7.23 o
 -11   4  12       10.82        2.02      7.52 o
 -10   4  12        0.61        6.44      6.81 o
  -9   4  12        0.27        1.86      5.07 o
  -8   4  12        2.63        6.59      7.18 o
  -7   4  12       91.67       92.94      6.56 o
  -6   4  12      150.12      134.84      6.78 o
  -5   4  12      334.54      342.40      8.95 o
  -4   4  12      216.10      202.69      7.35 o
  -3   4  12       76.57       88.89      5.84 o
  -2   4  12      184.78      169.32      6.84 o
  -1   4  12      392.45      373.26      9.26 o
   0   4  12        0.90       -2.68      6.70 o
   1   4  12        0.69       -6.16      6.64 o
   2   4  12       34.43       39.67      5.41 o
   3   4  12       77.03       64.13      6.41 o
   4   4  12      116.37       98.89      7.09 o
   5   4  12        0.21        0.00      7.75 o
   6   4  12        0.53       -8.30      8.30 o
   7   4  12        0.00       -3.68      8.18 o
   8   4  12        0.06        1.51      5.78 o
   9   4  12       33.33       36.28      7.66 o
  10   4  12       14.02       15.90      7.04 o
  11   4  12        0.33        2.85      7.01 o
  12   4  12        9.74       15.37      7.38 o
  13   4  12        0.23       -2.62      7.29 o
  15   4  12        0.07      -12.65     12.65 o
 -22   5  12        0.23        0.00     12.36 o
 -21   5  12        0.16        0.00     11.22 o
 -20   5  12        0.05        2.90     10.52 o
 -19   5  12        0.00      -11.55     11.55 o
 -18   5  12        2.52       -4.68     10.32 o
 -17   5  12        3.03      -10.74     10.74 o
 -16   5  12       10.63        8.43      9.87 o
 -15   5  12       20.51       19.35      6.96 o
 -14   5  12        6.08        8.26      6.30 o
 -13   5  12        8.11        7.87      5.88 o
 -12   5  12        0.49       -8.10      8.47 o
 -11   5  12       58.67       65.84      6.38 o
 -10   5  12        0.40        3.37      5.45 o
  -9   5  12      315.98      314.17     10.06 o
  -8   5  12      129.09      117.22      7.41 o
  -7   5  12      131.45      145.14      7.43 o
  -6   5  12      185.86      211.18      8.35 o
  -5   5  12       20.22       20.92      5.48 o
  -4   5  12      136.49      103.83      6.93 o
  -3   5  12        3.45       -6.33      7.01 o
  -2   5  12       16.51       20.61      5.28 o
  -1   5  12        4.51       -6.82      7.93 o
   0   5  12       23.10       35.57      5.78 o
   1   5  12      267.31      267.30      9.04 o
   2   5  12        0.02        5.65      7.58 o
   3   5  12        4.57        0.74      8.06 o
   4   5  12        5.79        1.16      7.64 o
   5   5  12       37.39       47.85      6.02 o
   6   5  12       17.92       15.33      6.07 o
   7   5  12        1.84        3.53      8.53 o
   8   5  12        2.64        9.98      6.22 o
   9   5  12        3.40        9.29      9.67 o
  10   5  12       45.62       37.39      8.33 o
  11   5  12       15.99       28.02      7.75 o
  12   5  12        0.00       10.63      7.29 o
  13   5  12        0.98        7.89     10.92 o
  14   5  12        0.21        7.04      7.93 o
 -21   6  12        1.38      -12.40     12.40 o
 -20   6  12        1.88      -11.69     11.69 o
 -19   6  12        1.28      -11.51     11.51 o
 -18   6  12        3.71        6.13     10.83 o
 -17   6  12       12.09        5.31     11.32 o
 -16   6  12        5.21       -7.59     10.55 o
 -15   6  12        0.24        5.79      9.61 o
 -14   6  12       17.79       13.85      6.99 o
 -12   6  12       13.12       17.42      6.39 o
 -11   6  12       17.25       19.44      6.24 o
 -10   6  12        1.17        0.79      8.20 o
  -9   6  12       61.44       54.17      7.10 o
  -8   6  12       87.06       94.39      7.33 o
  -7   6  12        0.14       -2.20      8.33 o
  -6   6  12       18.10       18.44      6.05 o
  -5   6  12        9.55       18.09      5.84 o
  -4   6  12        5.11       16.59      5.85 o
  -3   6  12       26.51       31.84      6.01 o
  -2   6  12       35.39       22.91      6.13 o
  -1   6  12        0.52       -8.37      8.37 o
   0   6  12      114.30      126.11      7.35 o
   1   6  12        0.93       -0.77      8.41 o
   2   6  12       81.94       87.00      7.52 o
   3   6  12       30.64       31.95      6.58 o
   4   6  12       28.11       30.81      6.53 o
   5   6  12        0.27       -1.32      8.64 o
   6   6  12        7.33       11.23      6.53 o
   7   6  12       14.54        9.10     10.58 o
   9   6  12        3.52      -10.81     10.81 o
  10   6  12        3.12        4.98     10.28 o
  11   6  12        3.92        2.33      8.10 o
  12   6  12        2.83       11.92      8.18 o
  13   6  12        0.58       -3.22     11.69 o
 -20   7  12        0.00        8.57     11.79 o
 -19   7  12        0.14        3.77     11.43 o
 -18   7  12        0.14       14.43      7.90 o
 -17   7  12       14.63       20.71      8.27 o
 -16   7  12        0.22      -12.14     12.14 o
 -15   7  12        4.26       -5.81     10.91 o
 -14   7  12        2.28       -1.02     10.43 o
 -13   7  12        0.30        7.80     10.11 o
 -12   7  12       11.00        3.30     10.06 o
 -11   7  12        4.31       -0.91      9.37 o
 -10   7  12        1.80        6.19      8.87 o
  -9   7  12       23.93       15.71      6.73 o
  -8   7  12       43.15       47.37      7.69 o
  -7   7  12        9.84        9.30      6.90 o
  -5   7  12      244.33      219.58      9.81 o
  -4   7  12       67.63       71.30      7.93 o
  -3   7  12        3.73        0.82      8.07 o
  -2   7  12        0.01       -1.63      8.72 o
  -1   7  12        3.06        3.10      6.01 o
   0   7  12       13.05        7.98      9.26 o
   1   7  12       32.22       23.59      6.75 o
   2   7  12        6.36        1.97      6.55 o
   3   7  12        6.12       14.94      6.42 o
   4   7  12        0.02        7.95      9.15 o
   5   7  12        4.74        2.67      6.89 o
   6   7  12        7.24       12.32      7.35 o
   7   7  12        1.06        9.69      7.41 o
   8   7  12        0.01       17.21      7.83 o
   9   7  12        5.98       -1.71     11.57 o
  10   7  12       13.08       -2.99     12.51 o
  11   7  12        1.32       -9.37     11.40 o
  12   7  12        0.42        8.18      8.33 o
 -18   8  12        1.44        3.91     12.15 o
 -17   8  12        0.03       -3.76     11.95 o
 -16   8  12        6.55       17.73      8.49 o
 -15   8  12        0.00       -9.83     11.79 o
 -14   8  12        8.39       -0.55     11.58 o
 -13   8  12        2.37       -3.24     10.89 o
 -12   8  12       11.60        2.10     10.28 o
 -11   8  12        0.36       -9.12     10.24 o
 -10   8  12        0.42       -9.38     10.18 o
  -9   8  12        5.64       -5.31     10.72 o
  -8   8  12       43.12       37.65      7.50 o
  -7   8  12        6.26       14.68      6.93 o
  -6   8  12       13.77       15.22      7.46 o
  -5   8  12       19.22       26.33      7.02 o
  -4   8  12        3.05       -1.37     10.17 o
  -3   8  12        0.44      -10.15     10.15 o
  -2   8  12       19.19       18.87      6.86 o
  -1   8  12        3.08        5.11      9.38 o
   0   8  12        0.20        4.71      9.44 o
   1   8  12        4.64        7.21      9.61 o
   2   8  12        2.65       -9.83      9.83 o
   3   8  12       21.49       25.48      7.52 o
   4   8  12       20.10       22.32      7.39 o
   5   8  12        1.82        8.58     10.95 o
   7   8  12       25.63        9.77     13.26 o
   8   8  12        0.39       -8.37     11.75 o
   9   8  12        1.33        3.11     11.95 o
  10   8  12        1.10        8.73      8.13 o
 -16   9  12        4.93       -4.61     12.66 o
 -15   9  12        1.10       -2.54     12.57 o
 -14   9  12        0.03       -1.85     12.28 o
 -13   9  12        1.85        9.54     12.11 o
 -12   9  12        0.74        0.59     11.63 o
 -11   9  12       13.73        9.60     11.80 o
 -10   9  12        1.02        3.31      7.53 o
  -9   9  12        0.95       -4.87     10.65 o
  -8   9  12        1.98       -1.06     10.88 o
  -7   9  12        0.33        0.52     11.08 o
  -6   9  12       15.16        8.83     11.09 o
  -5   9  12       22.31        8.26     11.51 o
  -4   9  12        0.85        3.60     10.43 o
  -3   9  12       24.26       14.45      8.15 o
  -2   9  12        3.75       -4.16     10.83 o
  -1   9  12        3.75        9.95     10.51 o
   0   9  12        0.00       10.08     10.32 o
   1   9  12        3.55        1.62     10.35 o
   2   9  12        4.65        6.32      7.61 o
   3   9  12        6.63        7.87     10.88 o
   4   9  12        1.33        6.35     10.94 o
   5   9  12       11.92       -2.37     12.28 o
   6   9  12        3.94        5.50     12.31 o
   7   9  12        0.01       -4.42     12.83 o
   8   9  12        1.09        6.53     12.46 o
 -13  10  12        0.13       -9.89     13.06 o
 -12  10  12        1.77        5.79     11.83 o
 -11  10  12        3.19      -12.37     12.37 o
 -10  10  12        1.07        6.16     11.45 o
  -9  10  12        0.94      -12.06     12.06 o
  -8  10  12        0.40       -1.19     11.46 o
  -7  10  12        0.23       -2.94     11.46 o
  -6  10  12        5.10       -1.17     12.36 o
  -5  10  12        0.00      -11.03     12.23 o
  -4  10  12        1.42       -8.70     11.14 o
  -3  10  12       10.71       29.02      8.35 o
  -2  10  12        5.89      -11.77     11.77 o
  -1  10  12        2.00        1.77     11.20 o
   0  10  12        0.50        8.32      7.59 o
   1  10  12        0.46        8.44     11.38 o
   2  10  12        0.94       -1.85     12.26 o
   3  10  12        2.22      -13.17     13.17 o
   4  10  12        0.88       17.29      8.52 o
   5  10  12        5.23       12.46     13.08 o
  -7  11  12        0.12       12.19      8.50 o
  -6  11  12        0.02       -2.62     12.74 o
  -5  11  12        0.00        9.10     12.39 o
  -4  11  12        2.92        4.87      8.87 o
  -3  11  12        0.78       -6.50     12.28 o
  -2  11  12        4.16        8.49     13.59 o
  -1  11  12        0.08        4.61     12.91 o
 -23   0  13        0.62        9.01     10.86 o
 -21   0  13        2.03      -11.20     11.20 o
 -19   0  13       48.45       70.03      7.73 o
 -17   0  13        0.58        0.62      5.55 o
 -15   0  13       20.79       12.00      5.42 o
 -13   0  13        0.36        5.15      6.29 o
 -11   0  13       12.22        3.44      7.63 o
  -9   0  13      533.52      529.72      9.91 o
  -7   0  13       63.32       51.52      4.67 o
  -5   0  13      139.58      115.31      5.19 o
  -3   0  13      536.39      498.40      9.04 o
  -1   0  13       63.61       69.63      5.02 o
   1   0  13     1661.21     1579.99     16.33 o
   3   0  13       17.05       17.79      4.96 o
   5   0  13       71.31       60.70      5.92 o
   7   0  13      213.35      251.17      9.35 o
   9   0  13        0.09       -9.07      9.07 o
  11   0  13       11.66        0.48      9.91 o
  13   0  13       18.60       38.56      8.46 o
  15   0  13        0.00       -1.23     11.89 o
 -24   1  13        0.07        3.17     12.97 o
 -23   1  13        0.84       12.99      6.41 o
 -22   1  13        4.72        7.90     13.93 o
 -21   1  13        1.50       -5.83      9.62 o
 -20   1  13        1.94        1.06      6.70 o
 -19   1  13        2.31        0.69      8.50 o
 -18   1  13       14.83       22.88      4.54 o
 -17   1  13        1.74       -1.10      5.70 o
 -16   1  13        3.70        8.30      3.93 o
 -15   1  13       19.96       10.59      4.72 o
 -14   1  13        7.36       16.48      7.86 o
 -13   1  13        2.40        5.96      3.81 o
 -12   1  13      195.21      206.59      5.59 o
 -11   1  13      589.92      628.97      8.22 o
 -10   1  13       49.95       66.15      4.02 o
  -9   1  13       26.23       28.74      4.88 o
  -8   1  13       84.59       65.56      3.65 o
  -7   1  13      165.45      164.34      4.45 o
  -6   1  13       66.66       69.79      4.61 o
  -5   1  13      131.06      149.72      4.71 o
  -4   1  13        1.90        2.36      3.86 o
  -3   1  13       78.80       68.48      3.56 o
  -2   1  13      196.70      201.83      4.60 o
  -1   1  13       15.28       12.13      5.96 o
   0   1  13       11.38        7.65      3.65 o
   1   1  13        7.84       16.67      8.55 o
   2   1  13       55.58       46.27      6.92 o
   3   1  13      205.21      162.29      4.98 o
   5   1  13        5.88       13.24      5.85 o
   6   1  13       10.22       11.27      4.71 o
   7   1  13        7.65       14.37      4.00 o
   8   1  13        0.72       -5.72      5.72 o
   9   1  13        7.27        9.79      4.32 o
  10   1  13        0.09       -6.33      6.33 o
  11   1  13        1.81        4.23      6.77 o
  12   1  13        5.45       -3.18      7.04 o
  13   1  13        4.18        6.35      6.14 o
  14   1  13        0.98        6.73      7.58 o
  15   1  13        0.89        3.17      6.57 o
  16   1  13        0.37        2.17      6.86 o
 -24   2  13        0.59       -8.66     15.83 o
 -23   2  13        0.28        3.68      7.67 o
 -22   2  13        0.02       -3.49      7.76 o
 -21   2  13        0.05        1.62      5.90 o
 -20   2  13       15.46        6.85      7.50 o
 -19   2  13        0.46       12.26      5.10 o
 -18   2  13        5.94        4.21      9.05 o
 -17   2  13       10.99        5.67      5.03 o
 -16   2  13        1.18       -2.38      5.41 o
 -15   2  13        8.43        9.05      6.90 o
 -14   2  13        0.14        2.31      5.12 o
 -13   2  13        0.06        1.05      4.06 o
 -12   2  13       24.16       26.04      3.75 o
 -11   2  13      152.61      162.11      5.00 o
 -10   2  13       48.44       38.26      3.74 o
  -9   2  13      302.65      302.29      9.83 o
  -8   2  13      590.33      596.63      9.82 o
  -7   2  13       19.05       11.58      3.09 o
  -6   2  13      619.46      612.15      7.33 o
  -5   2  13      111.89      107.69      3.99 o
  -4   2  13      351.30      324.72      5.63 o
  -2   2  13       12.89       15.26      5.09 o
  -1   2  13      260.92      283.99      6.02 o
   0   2  13      492.81      455.43     10.53 o
   1   2  13      348.90      401.45      6.62 o
   2   2  13      403.21      411.67      6.95 o
   3   2  13       16.18       14.40      5.42 o
   4   2  13       40.56       26.75      4.11 o
   5   2  13      123.20      126.83      5.15 o
   6   2  13       75.46       65.56      6.96 o
   7   2  13        6.96       -2.51      7.00 o
   8   2  13        2.12       -7.23      7.23 o
   9   2  13        0.05        6.88      4.78 o
  10   2  13        0.49       -2.80      6.39 o
  11   2  13        0.13        0.93      6.82 o
  12   2  13       13.42       11.43      6.18 o
  13   2  13        3.71        0.58      7.53 o
  14   2  13        3.29        7.46     19.93 o
  15   2  13        1.02       -4.28     15.15 o
 -23   3  13        0.16        8.37      7.34 o
 -22   3  13        0.43       -7.97      7.97 o
 -21   3  13        4.12       18.57      8.50 o
 -20   3  13       12.84       17.11      6.31 o
 -19   3  13        1.39       -1.51      7.09 o
 -18   3  13        2.01        1.00      6.57 o
 -17   3  13        0.09        1.36      6.17 o
 -16   3  13       24.83       32.06      4.63 o
 -15   3  13       13.68       13.44     10.39 o
 -14   3  13       54.52       67.42      4.61 o
 -13   3  13      117.22      120.57      5.22 o
 -12   3  13       64.27       59.68      4.28 o
 -10   3  13        6.78       12.25      3.46 o
  -9   3  13      355.75      369.56      6.78 o
  -8   3  13       35.43       33.59      3.97 o
  -7   3  13       30.69       22.95      3.63 o
  -6   3  13       15.30       16.45      3.50 o
  -5   3  13      684.22      708.83      8.09 o
  -4   3  13      240.16      224.19      5.28 o
  -3   3  13       85.88       96.18      3.97 o
  -2   3  13      310.80      272.65      6.72 o
  -1   3  13       70.98       93.97      5.21 o
   0   3  13       12.73        8.37      4.44 o
   1   3  13      330.12      296.71      6.18 o
   2   3  13       93.25      100.08      5.11 o
   3   3  13       10.29        2.52      4.91 o
   4   3  13       40.52       38.63      4.21 o
   5   3  13        7.96        2.62      5.44 o
   6   3  13       42.14       42.29      4.45 o
   7   3  13        0.40        9.29      4.49 o
   9   3  13        4.94        7.79      5.99 o
  10   3  13        0.56       -4.05      6.50 o
  11   3  13       10.74        9.44      7.83 o
  12   3  13        7.52        2.18      7.52 o
  13   3  13        1.44        4.06      6.34 o
  14   3  13        1.94        1.85      6.53 o
  15   3  13        1.79        7.06      8.25 o
 -23   4  13        0.01        6.47     11.18 o
 -22   4  13        0.01        1.83      7.63 o
 -21   4  13        0.22        5.22     10.95 o
 -20   4  13        0.35        3.30      7.52 o
 -19   4  13        7.34        3.64     11.01 o
 -18   4  13        7.91        9.32     10.00 o
 -17   4  13        2.33        1.39      9.75 o
 -16   4  13        0.20        6.59      8.46 o
 -15   4  13        1.35       -8.24      8.24 o
 -14   4  13       25.54       17.44      6.19 o
 -13   4  13       19.17       27.73      5.67 o
 -12   4  13        3.85       -2.16      7.84 o
 -11   4  13        0.01        1.03      7.38 o
 -10   4  13       36.43       44.88      5.27 o
  -9   4  13        8.45        4.01      5.19 o
  -8   4  13       10.44       16.76      5.42 o
  -7   4  13      502.65      532.51     10.98 o
  -6   4  13      155.11      170.26      7.53 o
  -5   4  13      278.88      260.51      8.53 o
  -4   4  13      139.24      112.01      6.44 o
  -3   4  13       40.85       35.73      5.28 o
  -2   4  13      274.10      244.18      8.46 o
  -1   4  13       97.99      111.54      6.59 o
   0   4  13        0.08        3.14      4.85 o
   1   4  13      127.99      110.18      6.69 o
   2   4  13        2.63       -0.68      7.78 o
   3   4  13        0.85       -8.03      8.03 o
   4   4  13       10.96        7.36      7.50 o
   5   4  13       17.21        5.02      8.52 o
   6   4  13       17.61        6.09      8.53 o
   7   4  13        0.63       -0.86      8.30 o
   8   4  13        1.89       13.77      6.16 o
   9   4  13       30.15       39.10      6.96 o
  10   4  13        8.82       14.62      6.98 o
  11   4  13        0.75       -2.67     10.12 o
  12   4  13        0.45       11.83      7.07 o
  13   4  13        2.86      -10.94     10.94 o
  14   4  13        1.50       -3.77     12.14 o
 -22   5  13        0.09      -10.92     11.89 o
 -21   5  13        0.28       -9.15     11.62 o
 -20   5  13        0.76       -1.74     11.55 o
 -19   5  13       11.33       15.65      8.13 o
 -18   5  13        0.05        4.70     10.80 o
 -17   5  13        0.98       -4.95      9.74 o
 -16   5  13        9.06       16.48      6.98 o
 -15   5  13        0.38        3.36      6.42 o
 -14   5  13        0.65        8.55      6.01 o
 -13   5  13       34.91       38.87      6.75 o
 -12   5  13        5.62        7.46      8.33 o
 -11   5  13        1.18       -0.75      8.24 o
 -10   5  13       21.10       17.67      5.92 o
  -9   5  13       48.41       49.96      6.04 o
  -8   5  13       67.14       66.06      6.61 o
  -7   5  13       39.85       36.23      6.22 o
  -6   5  13      244.95      233.26      8.80 o
  -5   5  13       25.66       27.36      5.90 o
  -4   5  13      281.17      263.68      9.23 o
  -3   5  13       21.68        4.96      8.04 o
  -2   5  13       45.13       45.80      6.02 o
  -1   5  13        8.95        4.42      7.41 o
   0   5  13       38.68       40.73      6.04 o
   1   5  13       38.49       47.99      6.24 o
   2   5  13       95.00       95.14      7.27 o
   3   5  13        0.46       -0.77      8.24 o
   4   5  13        2.13       -2.40      8.26 o
   5   5  13        2.76       10.86      5.73 o
   6   5  13        8.54        3.94      9.49 o
   7   5  13        4.18       11.01      6.01 o
   8   5  13        0.10        7.72      9.43 o
   9   5  13        2.52      -10.65     10.65 o
  10   5  13        0.05        8.01     10.01 o
  11   5  13        8.99        5.62     10.92 o
  13   5  13        0.01      -12.29     12.29 o
 -21   6  13        1.57       10.34     10.92 o
 -20   6  13        1.32        4.91     10.37 o
 -19   6  13        0.19        2.34      9.69 o
 -18   6  13        0.71       -1.11     11.25 o
 -17   6  13       15.56       25.82      8.00 o
 -16   6  13        3.07       -4.58     10.00 o
 -15   6  13        0.74        3.88      9.01 o
 -14   6  13        0.02       -1.86      8.72 o
 -13   6  13       10.22        4.47      9.54 o
 -12   6  13        0.33        0.00      8.95 o
 -11   6  13        4.13       11.23      5.92 o
 -10   6  13        1.31        0.00      8.21 o
  -9   6  13        5.84        3.14      8.24 o
  -8   6  13       44.86       42.80      6.92 o
  -7   6  13      146.57      142.36      8.23 o
  -6   6  13       12.41       13.22      6.10 o
  -5   6  13        9.21        1.85      8.87 o
  -4   6  13        8.16       -6.27      8.20 o
  -3   6  13        3.37       -2.59      8.46 o
  -2   6  13        3.72        7.49      5.75 o
  -1   6  13       29.14       34.59      6.27 o
   0   6  13        0.01       -5.82      8.52 o
   1   6  13        4.83       -3.17      8.01 o
   2   6  13        6.47        3.68      6.01 o
   3   6  13        2.36        2.54      7.61 o
   4   6  13        1.86       -4.82      9.00 o
   5   6  13        0.32       -7.30      9.17 o
   6   6  13        0.13       -9.98      9.98 o
   7   6  13        0.06        3.73      7.13 o
   8   6  13       39.84       65.23      8.07 o
   9   6  13       10.54       -5.99     11.72 o
  10   6  13        0.28      -11.11     11.11 o
  11   6  13        0.03       10.20     10.97 o
  12   6  13        0.00        4.41     11.03 o
 -19   7  13        0.96       -6.29     11.45 o
 -18   7  13        2.04        5.72      8.21 o
 -17   7  13        3.01        1.16     11.40 o
 -16   7  13        0.90      -10.77     10.77 o
 -15   7  13        5.55       -2.13     10.41 o
 -14   7  13        1.68      -10.95     10.95 o
 -13   7  13       11.19       12.29      6.98 o
 -12   7  13        0.91        5.24      9.46 o
 -11   7  13       34.58       17.76      7.47 o
 -10   7  13        1.02        6.29      6.55 o
  -9   7  13        1.88        3.51      8.81 o
  -8   7  13       35.35       24.06      6.92 o
  -7   7  13       29.06        8.89     10.18 o
  -6   7  13       52.07       49.16      7.19 o
  -5   7  13       18.61       18.09      6.75 o
  -4   7  13        1.77       -9.38      9.38 o
  -3   7  13       12.87       15.64      6.49 o
  -2   7  13        1.01       -2.10      8.87 o
  -1   7  13       69.62       50.90      7.64 o
   0   7  13       30.91       16.68      7.04 o
   1   7  13        0.32        8.41      6.19 o
   2   7  13        3.51        7.27      8.52 o
   3   7  13        5.58        5.61      6.69 o
   4   7  13        0.06        2.42      8.69 o
   6   7  13        6.56        9.35      9.86 o
   7   7  13        4.21       -0.54     11.52 o
   8   7  13        9.16       17.18      7.81 o
   9   7  13        0.04        2.36      7.93 o
  10   7  13        3.83       -1.23     11.91 o
  11   7  13        3.38       -2.57     12.12 o
 -18   8  13        0.08      -13.11     13.11 o
 -17   8  13        0.02       -1.25      8.30 o
 -16   8  13        3.97      -12.89     12.89 o
 -15   8  13        5.26        9.00      8.30 o
 -14   8  13        0.03        6.16     11.23 o
 -13   8  13        0.75        7.59      7.53 o
 -12   8  13       13.40        0.79      7.83 o
 -11   8  13        0.19        3.59     10.29 o
 -10   8  13        0.48       -6.99      9.92 o
  -9   8  13        4.98        8.07      7.01 o
  -8   8  13        0.66       -9.67      9.67 o
  -7   8  13        1.56       -4.74      9.69 o
  -6   8  13        0.60        0.00      9.57 o
  -5   8  13       10.66       -1.86      9.95 o
  -4   8  13       11.52        7.95      9.77 o
  -3   8  13       40.12       46.88      7.53 o
  -2   8  13        0.05       -9.52      9.52 o
  -1   8  13        0.76       -9.97      9.97 o
   1   8  13        0.02       -6.92     10.03 o
   2   8  13        0.78        7.09      9.86 o
   3   8  13        1.81       -7.27     10.23 o
   4   8  13        0.33      -10.86     10.86 o
   5   8  13        5.51       -2.20      9.95 o
   6   8  13        3.21        0.57     11.45 o
   7   8  13       21.08       29.24      8.61 o
   8   8  13        3.48       -9.81     12.05 o
   9   8  13        0.76       -1.28     11.65 o
 -15   9  13        5.09       10.81     12.26 o
 -14   9  13        0.19      -11.69     11.69 o
 -13   9  13        0.01       11.38     11.57 o
 -12   9  13        0.82        0.59     11.09 o
 -11   9  13        2.52       -9.67     12.09 o
 -10   9  13       15.15       -0.55     11.97 o
  -9   9  13        0.00       -3.28     11.29 o
  -8   9  13        0.73      -10.24     11.42 o
  -7   9  13        0.78      -11.37     11.37 o
  -6   9  13        8.92        6.87      7.61 o
  -5   9  13        4.35       -3.16     10.77 o
  -4   9  13        2.96       -5.25     10.94 o
  -3   9  13       29.39       21.85      8.58 o
  -2   9  13       10.07       17.65      8.13 o
  -1   9  13        4.92       -1.62     11.74 o
   0   9  13        0.40       16.16      7.29 o
   1   9  13        0.57      -11.55     11.55 o
   2   9  13        0.25       18.76      7.63 o
   3   9  13        0.15       -8.15     10.54 o
   4   9  13        0.39        7.75     11.34 o
   5   9  13       12.50        7.67      9.24 o
   6   9  13        0.12       -4.42     12.57 o
   7   9  13        4.87        1.96     11.80 o
 -12  10  13        0.45      -12.82     12.82 o
 -11  10  13        2.14      -12.59     12.59 o
 -10  10  13        2.47       -7.52     12.46 o
  -9  10  13        0.07        4.93     11.63 o
  -8  10  13        0.00       -7.90     12.08 o
  -7  10  13        0.05        4.81     11.26 o
  -6  10  13        0.54       10.15      8.07 o
  -5  10  13        0.14        4.16     11.68 o
  -4  10  13       12.21       24.66      8.20 o
  -3  10  13        6.04        2.97      8.95 o
  -2  10  13        0.34        3.59      8.21 o
  -1  10  13        2.04       12.69      7.87 o
   0  10  13        2.66       -0.62      8.33 o
   1  10  13        0.45      -12.52     12.52 o
   2  10  13        0.01       -1.26     11.95 o
   3  10  13        0.64      -12.88     12.88 o
 -24   0  14        0.36      -11.52     11.52 o
 -22   0  14        0.01       -8.46      9.91 o
 -20   0  14        0.37       -4.99      9.81 o
 -18   0  14        7.43        5.31      8.87 o
 -16   0  14       36.28       43.92      6.32 o
 -14   0  14       15.55       25.97      5.53 o
 -12   0  14        0.22       -2.80      6.66 o
 -10   0  14      316.66      277.90      8.15 o
  -8   0  14       13.74       11.45      4.41 o
  -6   0  14       82.37       77.27      4.85 o
  -4   0  14      787.94      674.01     10.72 o
  -2   0  14       14.15       14.76      4.34 o
   0   0  14      230.35      221.01      7.61 o
   2   0  14     1223.26     1088.32     14.97 o
   4   0  14      223.02      225.23      8.27 o
   6   0  14      116.66       88.80      7.07 o
   8   0  14       10.25       11.95      6.13 o
  10   0  14        0.05        1.42      8.95 o
  12   0  14        3.02       -1.06     10.04 o
  14   0  14        1.81        9.04     11.20 o
 -24   1  14        0.04       -3.77      8.24 o
 -23   1  14        0.09        2.10      7.37 o
 -22   1  14        0.15       -5.14      7.94 o
 -21   1  14        2.58       -2.25      7.00 o
 -20   1  14        3.24        3.54      7.35 o
 -19   1  14        0.42        7.58      4.73 o
 -18   1  14        0.01       -2.89      6.20 o
 -17   1  14        0.42        6.30      5.87 o
 -16   1  14        0.91        4.16      5.50 o
 -15   1  14        0.01        0.57      4.95 o
 -14   1  14       11.03       16.76      5.20 o
 -13   1  14      120.93      100.51      4.86 o
 -12   1  14      202.47      154.45      5.34 o
 -11   1  14       68.23       65.43      4.25 o
 -10   1  14      323.58      295.30     14.11 o
  -9   1  14      204.41      161.65      4.78 o
  -8   1  14        0.59       -4.68      4.68 o
  -7   1  14        0.33       -3.58      4.16 o
  -6   1  14        3.86       10.54      2.89 o
  -5   1  14      298.19      323.03      5.61 o
  -4   1  14      212.85      238.23      5.14 o
  -3   1  14      368.76      322.23      5.79 o
  -2   1  14      177.29      176.37      7.19 o
  -1   1  14     1154.96     1056.79      9.77 o
   0   1  14        3.65        5.18      3.77 o
   1   1  14       40.72       45.29      3.73 o
   2   1  14        4.26       -5.28      8.93 o
   3   1  14       37.83       38.03      4.21 o
   4   1  14      314.66      348.55      7.00 o
   5   1  14      245.32      227.31      8.67 o
   6   1  14        9.31        7.32      4.61 o
   7   1  14       11.46       12.58      4.07 o
   8   1  14        6.13        8.17      4.92 o
   9   1  14        2.86        3.63      5.92 o
  10   1  14        6.34       -1.08      6.60 o
  11   1  14        1.55       -5.83      6.61 o
  12   1  14        0.83       -7.21      7.21 o
  13   1  14        4.12       16.19     10.43 o
  14   1  14        9.21       14.94     13.63 o
  15   1  14        2.41        0.09      8.38 o
 -24   2  14        0.18        2.45      5.73 o
 -23   2  14        3.09        4.03      7.94 o
 -22   2  14        0.01       -7.79     17.94 o
 -21   2  14        4.45        8.09     10.78 o
 -20   2  14        0.74       -7.56      7.56 o
 -19   2  14        0.05       -0.21      6.58 o
 -18   2  14        7.98       -2.33      6.62 o
 -17   2  14       15.86       21.01      5.28 o
 -16   2  14        2.43       -6.19      6.19 o
 -15   2  14        5.27        8.69      7.39 o
 -14   2  14        0.82       -2.73      5.39 o
 -13   2  14        1.07        0.14      4.21 o
 -12   2  14        0.00        8.95      4.03 o
 -11   2  14       15.97       17.37      4.06 o
 -10   2  14      155.64      154.73      4.92 o
  -9   2  14      236.76      208.51     10.72 o
  -8   2  14      122.47      120.84      4.63 o
  -7   2  14      161.80      152.46      4.62 o
  -6   2  14       65.60       52.07      3.67 o
  -5   2  14       13.91       10.55      3.26 o
  -4   2  14       94.52      108.99      4.23 o
  -3   2  14      134.02      116.74     15.68 o
  -2   2  14        5.02       -0.88      3.82 o
  -1   2  14      234.04      235.09      5.58 o
   1   2  14      369.82      376.36      6.87 o
   2   2  14        0.15       -4.65      5.08 o
   3   2  14      195.95      176.51      5.58 o
   4   2  14       34.94       41.25      4.22 o
   5   2  14       34.96       24.09      6.86 o
   6   2  14       21.43        6.18      6.29 o
   7   2  14       60.56       62.41      4.76 o
   8   2  14        6.83       -4.56      6.25 o
   9   2  14        3.36        1.71      6.04 o
  10   2  14        7.19        2.59     10.73 o
  11   2  14        7.54       14.32      8.02 o
  12   2  14        0.03       -5.40      6.32 o
  13   2  14        0.54        1.12      9.30 o
  14   2  14        1.03       10.22      6.25 o
 -23   3  14        0.03        8.47      6.30 o
 -22   3  14        3.72        3.27      8.24 o
 -21   3  14        6.10        9.46      6.84 o
 -20   3  14        7.18        2.04      7.32 o
 -19   3  14        1.10        2.07     14.37 o
 -18   3  14        0.16       -1.75     17.79 o
 -17   3  14        1.47        1.36      6.55 o
 -16   3  14       18.32       18.48      4.55 o
 -15   3  14        0.18       -2.06      5.62 o
 -14   3  14       10.50       19.02      3.99 o
 -13   3  14        9.45       11.71     11.09 o
 -12   3  14       57.01       63.91     10.56 o
 -11   3  14       13.16       11.83      3.76 o
 -10   3  14        4.48        8.96      3.87 o
  -9   3  14      226.38      237.93      9.33 o
  -8   3  14        0.63        0.47     10.66 o
  -7   3  14      165.65      164.19     12.95 o
  -6   3  14       56.36       56.54      3.89 o
  -5   3  14       15.29       12.33      4.44 o
  -4   3  14        5.72        2.74      4.61 o
  -3   3  14      171.81      153.44      5.28 o
  -2   3  14      871.96      887.10      9.45 o
  -1   3  14       26.20       31.36      3.86 o
   0   3  14       94.60       94.92      4.55 o
   1   3  14      206.78      206.75      5.91 o
   2   3  14       23.85       17.58      4.21 o
   3   3  14       32.37       31.07      4.05 o
   4   3  14       46.70       43.68      7.63 o
   5   3  14       81.98      101.64      6.08 o
   6   3  14       44.73       52.51      4.80 o
   7   3  14        0.05        2.12     13.20 o
   8   3  14        2.82        1.22      6.25 o
   9   3  14        8.92        6.21      9.86 o
  10   3  14        2.51        3.51      5.71 o
  11   3  14        2.60        3.78      5.94 o
  12   3  14        8.61        3.91     19.06 o
  13   3  14        4.06        8.30      6.61 o
  14   3  14        0.31       -8.04      9.91 o
 -23   4  14        0.14       -3.96     13.11 o
 -22   4  14        0.12      -12.51     12.51 o
 -21   4  14        1.33       -1.77     11.46 o
 -20   4  14        5.53       -2.25     10.58 o
 -19   4  14        4.24       10.09     10.83 o
 -18   4  14        0.79        1.00     10.35 o
 -17   4  14        0.64        2.16      6.45 o
 -16   4  14        7.79       10.66      6.53 o
 -15   4  14       11.45        6.04      9.41 o
 -14   4  14        3.83        1.23      8.52 o
 -13   4  14        0.04       -3.14      8.20 o
 -12   4  14       30.12       28.58      6.25 o
 -11   4  14       15.43        0.72      8.32 o
 -10   4  14       13.18       11.68      5.65 o
  -9   4  14        6.74        6.42      7.13 o
  -8   4  14        8.81        1.97      7.95 o
  -7   4  14      380.53      373.54     10.09 o
  -6   4  14        4.94        3.82      7.84 o
  -5   4  14        6.59        4.74      7.16 o
  -4   4  14        5.45       -0.32      7.39 o
  -3   4  14       20.86       18.02      5.48 o
  -2   4  14       20.77       25.73      5.79 o
  -1   4  14       26.96       32.21      5.67 o
   0   4  14       60.98       43.60      6.25 o
   1   4  14      132.73      141.31      7.87 o
   2   4  14       12.88       12.36      6.21 o
   3   4  14        1.39        1.14      7.61 o
   4   4  14       53.63       45.82      6.38 o
   5   4  14        0.48       -8.07      8.07 o
   6   4  14        0.08       -8.69      8.69 o
   7   4  14        1.00       -9.84      9.84 o
   8   4  14        0.12       -9.23      9.23 o
   9   4  14        7.71       12.68      7.61 o
  10   4  14       22.65       34.52      8.09 o
  11   4  14       11.16       11.29      7.50 o
  12   4  14        0.62      -10.74     11.86 o
  13   4  14        3.21       11.32     11.54 o
 -22   5  14        0.09        7.86      8.26 o
 -21   5  14        1.25        1.56      8.16 o
 -20   5  14        0.46        9.46      7.18 o
 -19   5  14       12.01       14.05      8.44 o
 -18   5  14       12.18       18.72      7.49 o
 -17   5  14        0.58        5.35      6.90 o
 -16   5  14        5.03      -10.43     10.43 o
 -15   5  14       29.21       29.64      6.99 o
 -14   5  14        9.86       18.38      6.38 o
 -13   5  14       12.21        1.28      9.27 o
 -12   5  14       11.11        7.56      6.24 o
 -11   5  14        1.66        4.73      7.59 o
 -10   5  14       20.92       27.87      5.98 o
  -9   5  14        0.97       -1.11      7.75 o
  -8   5  14       11.00        7.63      5.76 o
  -7   5  14       16.08       21.58      6.01 o
  -6   5  14       10.84        3.53      8.32 o
  -5   5  14       81.78       75.55      6.70 o
  -4   5  14        9.98        6.66      8.43 o
  -3   5  14      151.26      156.37      8.47 o
  -2   5  14       88.23       85.05      6.93 o
  -1   5  14        5.80       -1.45      7.73 o
   0   5  14        5.85        8.01      5.56 o
   1   5  14       20.69       13.03      6.04 o
   2   5  14        0.85        3.56      7.61 o
   3   5  14        0.27       -8.46      8.46 o
   4   5  14        1.96       -8.72      8.72 o
   5   5  14        9.13        3.11      9.01 o
   6   5  14        5.54       17.01      6.49 o
   7   5  14        7.37        0.00     10.49 o
   8   5  14       33.22       49.68      7.95 o
   9   5  14        7.65       13.73      7.56 o
  10   5  14        0.65       11.60      7.81 o
  11   5  14        0.00       -8.92     11.25 o
  12   5  14        4.78        8.13      8.44 o
  13   5  14        0.70        5.93     12.23 o
 -21   6  14        0.56        8.89      8.47 o
 -20   6  14        0.14       -7.53     11.91 o
 -19   6  14        0.34       13.77      7.58 o
 -18   6  14        1.31        9.72     10.48 o
 -17   6  14        6.87       11.20      7.95 o
 -16   6  14       14.69       28.24      7.61 o
 -15   6  14        0.01        8.52      9.18 o
 -14   6  14        3.74       16.61      6.86 o
 -13   6  14        4.31       -1.39      9.54 o
 -12   6  14        2.65       -3.13      9.54 o
 -11   6  14       12.81        3.90      9.34 o
 -10   6  14        6.75       15.79      5.88 o
  -9   6  14        0.27        4.11      8.27 o
  -8   6  14       20.33       10.68      6.52 o
  -7   6  14        1.12        2.77      8.75 o
  -6   6  14      133.87      148.82      8.26 o
  -5   6  14       79.46       83.62      7.66 o
  -4   6  14        0.04       -8.21      8.38 o
  -3   6  14        1.76        1.19      7.80 o
  -2   6  14        0.38        0.80      8.23 o
  -1   6  14        3.93        9.09      6.07 o
   0   6  14       55.52       57.69      7.21 o
   1   6  14        9.94       -5.92      9.06 o
   2   6  14        2.16        7.39      6.45 o
   3   6  14        9.67       15.94      6.27 o
   4   6  14        7.12       -1.86      9.07 o
   5   6  14        0.01        0.97      9.51 o
   6   6  14        0.14      -10.38     10.38 o
   7   6  14        3.79       -8.41     11.32 o
   8   6  14        3.07       11.28      7.64 o
   9   6  14       17.71       31.07      8.18 o
  10   6  14        6.49        4.22     11.26 o
  11   6  14        2.79       13.26      8.26 o
 -19   7  14        0.02        0.00     11.77 o
 -18   7  14        2.76      -11.77     11.77 o
 -17   7  14        9.27        5.90     12.91 o
 -16   7  14        2.84        7.93      7.87 o
 -15   7  14        4.21        7.64     10.63 o
 -14   7  14        1.33        3.68     10.32 o
 -13   7  14        2.81       -4.07     10.32 o
 -12   7  14        8.54        2.46     10.23 o
 -11   7  14        0.01       -1.91      9.26 o
 -10   7  14        3.54        0.46      9.84 o
  -9   7  14       16.86       25.57      6.87 o
  -8   7  14        1.76        7.18      9.10 o
  -7   7  14        7.21       -2.22      9.52 o
  -6   7  14        1.64       -9.29      9.29 o
  -5   7  14       12.36       17.49      6.50 o
  -4   7  14        3.41       10.06      6.35 o
  -3   7  14        7.55        5.48      6.49 o
  -2   7  14       54.51       58.54      7.49 o
  -1   7  14        5.26        0.45      9.09 o
   0   7  14        5.26       12.82      6.50 o
   1   7  14        2.57        7.96      9.30 o
   2   7  14        4.61       -7.21      9.38 o
   3   7  14        0.07      -10.18     10.18 o
   4   7  14       14.24        6.13     10.23 o
   5   7  14        2.95        5.81     10.51 o
   6   7  14       12.10        3.84     11.01 o
   7   7  14        8.94       -3.99     11.58 o
   8   7  14        1.62      -11.28     11.43 o
   9   7  14        0.27       -5.58     10.98 o
  10   7  14        2.61       -1.29     12.72 o
 -17   8  14        0.12        5.76      8.30 o
 -16   8  14        3.46        2.46     12.54 o
 -15   8  14        9.17       14.91      8.27 o
 -14   8  14        8.10       28.27      8.26 o
 -13   8  14        0.07        6.15     11.03 o
 -12   8  14       10.94       16.31      7.83 o
 -11   8  14        0.02      -10.86     10.86 o
 -10   8  14        3.66        4.67      9.87 o
  -9   8  14        1.68       -9.55      9.55 o
  -8   8  14        1.79      -10.41     10.41 o
  -7   8  14        1.03        2.97      9.77 o
  -6   8  14        7.04        5.41     10.20 o
  -5   8  14        2.83      -10.83     10.83 o
  -4   8  14        2.79        0.99     10.40 o
  -3   8  14        8.15        8.35     10.48 o
  -2   8  14        3.90        1.99     10.06 o
  -1   8  14       11.74       20.81      7.36 o
   0   8  14        0.61        1.02     10.09 o
   1   8  14        6.60       20.01      6.92 o
   2   8  14        0.01        6.92      7.35 o
   3   8  14        0.99      -11.58     11.58 o
   4   8  14        0.72        8.98     11.23 o
   5   8  14        0.12       -0.59     11.86 o
   6   8  14        5.43       25.45      7.67 o
   7   8  14        2.61       15.21      8.29 o
   8   8  14        1.90       10.29     12.39 o
 -15   9  14        0.12        8.49     12.40 o
 -14   9  14        0.02       -6.33     12.15 o
 -13   9  14        1.30       -1.85     11.45 o
 -12   9  14        2.28       -9.01     11.83 o
 -11   9  14        0.00      -12.74     12.74 o
 -10   9  14        0.00      -11.23     11.23 o
  -9   9  14        1.50      -11.95     11.95 o
  -8   9  14        0.99       -7.27     10.94 o
  -7   9  14        0.03       -8.29     10.97 o
  -6   9  14       17.46       29.38      8.04 o
  -5   9  14        2.46       -6.56     11.54 o
  -4   9  14        0.55        6.84      7.73 o
  -3   9  14       13.92       11.54     11.69 o
  -2   9  14        8.60       22.71      7.72 o
  -1   9  14        0.53       -8.95     11.08 o
   0   9  14        3.18       17.02      7.72 o
   1   9  14        0.30       -0.57     10.85 o
   2   9  14        2.20       -5.87     12.05 o
   3   9  14        0.01       -7.80     12.19 o
   4   9  14        2.37       14.16      8.35 o
   5   9  14        4.14       10.12     12.37 o
   6   9  14        0.07       -8.47     13.82 o
 -11  10  14        0.91      -12.56     12.56 o
 -10  10  14        0.01      -12.36     12.36 o
  -9  10  14        1.15        5.64     12.43 o
  -8  10  14        0.58        3.71     12.23 o
  -7  10  14        0.91        3.68     12.48 o
  -6  10  14        1.17       -4.88     11.72 o
  -5  10  14        0.45       -3.03     12.91 o
  -3  10  14        3.43       -4.88     13.00 o
  -2  10  14        0.51       10.14      8.29 o
  -1  10  14        7.26      -13.02     13.02 o
   0  10  14        0.41      -12.71     12.71 o
   1  10  14        3.54        0.63     12.51 o
   2  10  14        0.33       -3.25     12.74 o
 -23   0  15        0.73       -8.57     11.37 o
 -21   0  15        3.26        3.81     10.35 o
 -19   0  15        0.90        2.42      9.63 o
 -17   0  15       78.37       86.09      8.18 o
 -15   0  15        0.98        6.95      7.96 o
 -13   0  15       20.05       30.53      5.38 o
 -11   0  15        6.24       15.64      5.16 o
  -9   0  15      157.50      123.54      6.78 o
  -7   0  15      601.11      532.86     10.37 o
  -5   0  15       20.36       29.36      4.79 o
  -3   0  15      813.56      704.03     11.68 o
  -1   0  15       34.89       33.72      5.39 o
   1   0  15      129.26      149.25      7.29 o
   3   0  15      282.73      285.50      9.40 o
   5   0  15        3.79        5.72      7.61 o
   7   0  15       66.42       57.52      6.72 o
   9   0  15       21.09       22.95      7.01 o
  11   0  15        0.28       -9.72      9.72 o
  13   0  15        5.71        6.04     11.32 o
 -24   1  15        0.05       -2.92      6.83 o
 -23   1  15        0.22       -5.21      7.50 o
 -22   1  15        0.12       -7.63      7.63 o
 -21   1  15        1.11        7.38      7.36 o
 -20   1  15       12.18       11.80      6.16 o
 -19   1  15        6.86        9.77      4.85 o
 -18   1  15       13.94       23.01      4.90 o
 -17   1  15        2.67        5.43      6.11 o
 -16   1  15        1.20        3.34      8.74 o
 -15   1  15        1.40        1.60      4.37 o
 -14   1  15        0.02       -5.35      5.35 o
 -13   1  15       22.22       23.41      5.52 o
 -12   1  15       51.36       52.74      4.04 o
 -11   1  15        0.70        3.40      4.88 o
 -10   1  15      103.28      101.82      7.22 o
  -9   1  15        5.00       -4.76      4.76 o
  -8   1  15        0.82        2.20      3.45 o
  -7   1  15        1.06        0.79      3.63 o
  -6   1  15        0.26        1.78      4.19 o
  -5   1  15       27.51       33.28      3.43 o
  -4   1  15       37.36       29.81      3.67 o
  -3   1  15       65.73       70.62      4.15 o
  -2   1  15     1144.05     1115.10     14.78 o
  -1   1  15      457.24      465.08     10.80 o
   0   1  15        1.33        3.05      4.02 o
   1   1  15      531.07      519.96      7.94 o
   2   1  15        2.07       -5.42      5.42 o
   3   1  15      365.88      385.82      7.55 o
   4   1  15        6.68        1.10      5.97 o
   5   1  15        2.52        7.30      4.00 o
   6   1  15        0.00        3.49      5.53 o
   7   1  15        9.07        5.37      5.69 o
   8   1  15       18.27       21.12      5.45 o
   9   1  15        6.27       16.31      4.94 o
  10   1  15        0.19       -3.45      6.99 o
  11   1  15        1.73        9.21      5.15 o
  12   1  15       14.25       19.72      5.88 o
  13   1  15        0.14       -3.40      8.80 o
  14   1  15        3.79       14.65      6.80 o
 -24   2  15        0.02       -1.70      8.32 o
 -23   2  15        0.23       -1.87      8.29 o
 -22   2  15        0.81       -1.88     10.89 o
 -21   2  15        0.51       -2.98      7.60 o
 -20   2  15        4.15       -1.03      8.42 o
 -19   2  15        4.24        8.48      9.09 o
 -18   2  15        7.64        4.18      6.62 o
 -17   2  15        1.76       -2.03      6.11 o
 -16   2  15        2.04       -3.56      7.59 o
 -15   2  15        1.40        1.88      5.43 o
 -14   2  15        0.11        3.76      6.18 o
 -13   2  15        2.55        9.53      4.09 o
 -12   2  15        3.46        1.75      5.14 o
 -11   2  15        0.64        1.73      6.21 o
 -10   2  15       19.66       19.17      3.66 o
  -9   2  15        3.81        1.63      4.17 o
  -8   2  15       78.40       59.07      4.13 o
  -7   2  15        4.83        0.92      4.87 o
  -6   2  15       13.87       16.79      5.82 o
  -5   2  15      574.43      547.00      7.63 o
  -4   2  15       94.87       96.77      4.38 o
  -3   2  15       44.65       45.37      3.87 o
  -2   2  15       19.05       20.28      3.67 o
  -1   2  15       51.82       33.46      6.82 o
   0   2  15        1.61        1.23      7.19 o
   1   2  15        6.42        3.64      5.41 o
   2   2  15        0.95        4.40      4.44 o
   3   2  15       21.34       17.78      4.57 o
   4   2  15       48.60       47.03      4.48 o
   5   2  15       15.02        2.16      6.04 o
   6   2  15        3.44        4.74      5.73 o
   7   2  15       11.10       -1.30      8.14 o
   8   2  15        4.24        1.84      6.90 o
   9   2  15        0.09       -6.41      6.83 o
  10   2  15        4.56        4.71      5.61 o
  11   2  15       19.46       19.96      5.80 o
  12   2  15       12.62       -0.38     11.66 o
  13   2  15        4.80       17.51     14.19 o
  14   2  15        1.74       -9.47      9.47 o
 -23   3  15        0.35        7.68      8.29 o
 -22   3  15        0.30       10.50      6.13 o
 -21   3  15        0.09       -2.96      7.51 o
 -20   3  15        0.43        5.86      7.29 o
 -19   3  15        1.56        2.57      7.03 o
 -18   3  15        5.74        3.86     10.96 o
 -17   3  15        2.03        0.11      4.58 o
 -16   3  15        3.34        1.04      6.41 o
 -15   3  15        0.00        3.35      5.59 o
 -14   3  15       10.83       13.27      4.11 o
 -13   3  15        5.13        2.34      5.34 o
 -12   3  15       14.86        9.86      4.43 o
 -11   3  15        3.19        3.50      5.39 o
 -10   3  15       71.70       58.75      4.35 o
  -9   3  15      290.84      291.78      6.48 o
  -8   3  15       67.07       69.25      8.12 o
  -7   3  15       43.18       35.75      3.87 o
  -5   3  15      131.36      136.39      5.02 o
  -4   3  15       51.32       60.77      4.06 o
  -3   3  15        3.52       -6.34      7.82 o
  -2   3  15       75.91       82.55      6.78 o
  -1   3  15       94.90      104.47      4.72 o
   0   3  15      227.06      218.33      6.40 o
   1   3  15       40.30       36.84      5.45 o
   2   3  15       23.95       29.32      4.61 o
   3   3  15        1.61       -3.66      5.73 o
   4   3  15       60.40       54.62      5.00 o
   5   3  15       25.52       18.13      4.36 o
   6   3  15        9.75        8.86      5.50 o
   7   3  15        2.76       -2.72      6.60 o
   8   3  15        1.18       -6.88      6.88 o
   9   3  15       12.84       13.50     12.85 o
  10   3  15        7.92        5.86      6.45 o
  12   3  15        2.83        4.49     12.56 o
  13   3  15        4.72        1.87      8.29 o
 -22   4  15        0.75      -12.11     12.11 o
 -21   4  15        0.38       14.30      7.64 o
 -20   4  15        1.02        9.61     10.52 o
 -19   4  15        1.35        8.58      7.30 o
 -18   4  15        0.00        0.51      9.20 o
 -17   4  15        2.27        3.88      9.81 o
 -16   4  15        8.25        2.77      9.72 o
 -15   4  15        0.14        5.95      5.92 o
 -14   4  15        0.57       -1.26      8.33 o
 -13   4  15        6.79       -0.80      8.47 o
 -12   4  15        0.04       -4.65      7.93 o
 -11   4  15       17.24       18.12      5.55 o
 -10   4  15       15.40       22.97      5.55 o
  -9   4  15       10.78        1.59      5.56 o
  -8   4  15       11.14       22.03      5.42 o
  -6   4  15      205.00      197.88      8.52 o
  -5   4  15       21.05       34.88      5.81 o
  -4   4  15       90.43       97.72      6.75 o
  -3   4  15        5.38        8.78      5.05 o
  -2   4  15      106.41      107.11      7.09 o
  -1   4  15        1.17        8.75      5.10 o
   0   4  15        3.79        7.01      5.42 o
   1   4  15        7.21       20.03      5.68 o
   2   4  15        0.74        2.31      7.81 o
   3   4  15        2.64       -5.19      8.23 o
   4   4  15        0.62       -9.03      9.03 o
   5   4  15        4.16        7.19      6.21 o
   6   4  15        0.01        0.46      8.97 o
   7   4  15        0.33        1.20      6.45 o
   8   4  15        0.08      -10.17     10.17 o
   9   4  15       16.22       29.98      7.66 o
  10   4  15       13.52        7.83     12.11 o
  11   4  15       10.41        4.71      7.98 o
  12   4  15        0.01       -3.10     11.79 o
  13   4  15        0.00       -7.84     12.40 o
 -22   5  15        0.05       -8.53     12.76 o
 -21   5  15        0.22       -2.50     11.29 o
 -20   5  15        0.77      -10.72     11.48 o
 -19   5  15        1.04       -5.67     10.78 o
 -18   5  15        3.14        3.24      7.55 o
 -17   5  15        7.14      -11.20     11.20 o
 -16   5  15        0.06       -7.89      9.14 o
 -15   5  15        0.02       -7.07      8.83 o
 -14   5  15        5.15        1.36      9.30 o
 -13   5  15        4.31        2.60      8.66 o
 -12   5  15        0.01       -7.96      8.21 o
 -11   5  15       15.10       11.35      5.87 o
 -10   5  15       11.64       13.20      5.87 o
  -9   5  15       14.37       10.58      5.93 o
  -8   5  15       46.35       58.63      6.61 o
  -7   5  15      196.74      211.26      9.24 o
  -6   5  15        6.86        5.88      5.76 o
  -5   5  15        0.16       -5.87      7.59 o
  -4   5  15       38.63       46.34      6.33 o
  -3   5  15        2.63       11.31      5.41 o
  -2   5  15        0.61        5.64      8.00 o
  -1   5  15        5.26        2.30      8.60 o
   0   5  15       28.02       32.52      6.12 o
   1   5  15       14.06       14.11      6.13 o
   2   5  15       19.42       23.51      6.73 o
   3   5  15       24.18        6.90      9.24 o
   4   5  15        5.58        8.52      9.32 o
   5   5  15        0.18        4.21      8.44 o
   6   5  15        6.78       10.49      6.89 o
   7   5  15        7.41       14.54      7.02 o
   8   5  15       20.94       25.14      7.83 o
   9   5  15        7.64      -11.89     11.89 o
  10   5  15       11.57       14.13      7.96 o
  11   5  15        0.34        6.81      8.07 o
  12   5  15        0.32        6.82      7.93 o
 -20   6  15        0.00       -0.63     11.77 o
 -19   6  15        3.11       -1.82     11.12 o
 -18   6  15        0.17       -2.88     11.25 o
 -17   6  15        0.39       -2.76     11.26 o
 -16   6  15        0.43      -10.74     10.74 o
 -15   6  15        2.99       -0.51      9.32 o
 -14   6  15       12.60        1.46     10.15 o
 -13   6  15        0.86       -6.15      9.26 o
 -12   6  15        0.30       -2.30      9.18 o
 -11   6  15        1.07       -0.89      8.12 o
 -10   6  15       24.02       24.46      6.41 o
  -9   6  15        6.50        6.36      8.78 o
  -8   6  15        5.43        4.99      5.96 o
  -7   6  15        0.09       -0.82      5.90 o
  -6   6  15       42.36       36.48      6.92 o
  -5   6  15       89.51       75.18      8.30 o
  -4   6  15       10.54        5.70      9.43 o
  -3   6  15        4.81        3.70      9.01 o
  -2   6  15        4.14        6.64      8.84 o
  -1   6  15        1.14       -8.80      8.80 o
   0   6  15        2.91        9.69      6.12 o
   1   6  15        1.64       -2.20      8.94 o
   2   6  15        4.71        2.50      6.47 o
   3   6  15       15.02        0.00      9.75 o
   4   6  15        0.17        4.38      8.70 o
   5   6  15        2.94        1.51     10.09 o
   6   6  15        0.77        1.05     10.63 o
   7   6  15        7.14       24.93      8.10 o
   8   6  15        1.51      -11.91     11.91 o
   9   6  15        1.11        3.59     10.75 o
  10   6  15        2.82       -6.89     11.88 o
  11   6  15        2.21       19.97      8.10 o
 -19   7  15        0.16       -9.71     12.72 o
 -18   7  15        0.42        7.44     11.28 o
 -17   7  15        7.72      -13.26     13.26 o
 -16   7  15        1.74       -5.16     11.72 o
 -15   7  15        2.12       -0.55     10.83 o
 -14   7  15        0.55       -4.28     10.44 o
 -13   7  15        0.54       -6.21     10.06 o
 -12   7  15        3.90       -2.00     10.32 o
 -11   7  15        0.00       -2.94      9.58 o
 -10   7  15        0.75        3.34      9.52 o
  -9   7  15       12.53        8.90      6.82 o
  -8   7  15        4.95       -0.92      9.23 o
  -7   7  15        6.00        5.25      6.79 o
  -6   7  15        9.47        4.99      9.80 o
  -5   7  15        0.12        9.26      6.25 o
  -4   7  15        0.91        4.98      9.20 o
  -3   7  15       13.54       12.76      6.89 o
  -2   7  15        0.02        5.99      8.97 o
  -1   7  15        0.37       -3.27      9.49 o
   0   7  15        0.13        8.81      6.42 o
   1   7  15        0.32       -3.40      9.89 o
   2   7  15        0.08       -1.00      9.69 o
   3   7  15        0.49        0.00     10.54 o
   4   7  15        0.57       -3.19     10.88 o
   5   7  15        0.07       -9.87     11.25 o
   6   7  15        1.13       12.52      7.64 o
   7   7  15        1.46       -7.10     11.22 o
   8   7  15        2.39        5.53      8.26 o
   9   7  15        0.00        4.16      8.09 o
 -17   8  15        0.01       -7.10     12.06 o
 -16   8  15        0.00        4.36     12.52 o
 -15   8  15        2.82      -12.45     12.45 o
 -14   8  15        0.90       -5.27     11.77 o
 -13   8  15        0.34        6.25     11.12 o
 -12   8  15        2.09        6.64     10.23 o
 -11   8  15        0.23      -10.60     10.60 o
 -10   8  15        2.74      -11.01     11.01 o
  -9   8  15        0.00       -8.84     10.44 o
  -8   8  15        1.14        0.51      9.51 o
  -7   8  15        1.83       -2.54     10.20 o
  -6   8  15        9.65       14.39      7.15 o
  -5   8  15       12.53        3.02     10.03 o
  -4   8  15       17.72       36.57      7.75 o
  -3   8  15       20.91       22.06      7.64 o
  -2   8  15        2.38      -10.98     10.98 o
   0   8  15        1.88        8.70      7.41 o
   1   8  15        0.04        5.92     10.69 o
   2   8  15        2.92       -6.61     10.18 o
   3   8  15        0.99        3.67      7.86 o
   4   8  15        0.10      -11.77     11.77 o
   5   8  15        0.25        3.59     11.37 o
   6   8  15        2.61        6.19     12.00 o
   7   8  15        2.24       12.49      8.69 o
 -14   9  15        0.62       -2.56     12.09 o
 -13   9  15        1.02        0.00     12.52 o
 -12   9  15        0.20       14.65      8.09 o
 -10   9  15        0.37        1.17      7.80 o
  -9   9  15       10.59       21.37      8.20 o
  -8   9  15        3.99       -8.00     11.42 o
  -7   9  15        0.19        2.26     10.34 o
  -6   9  15        0.43      -10.77     10.77 o
  -5   9  15        3.73        3.93     11.09 o
  -4   9  15        0.98       -8.43     12.05 o
  -3   9  15        0.06       -9.60     12.00 o
  -2   9  15        0.94       -1.71     10.75 o
  -1   9  15       37.39       46.66      9.23 o
   0   9  15        1.26       -1.17     11.51 o
   1   9  15        0.01       -1.19     12.42 o
   2   9  15        2.44        6.69     11.79 o
   3   9  15        0.65       13.36      8.21 o
   4   9  15        0.20        4.47     12.60 o
   5   9  15        1.05      -12.45     12.45 o
 -10  10  15        0.69        9.09     12.25 o
  -9  10  15        0.84       10.89      7.80 o
  -8  10  15        0.00        0.00     11.42 o
  -7  10  15        0.31       -9.43     12.37 o
  -6  10  15        0.32       10.95      8.24 o
  -5  10  15        0.02       -5.62     12.48 o
  -4  10  15       13.57       14.07      8.92 o
  -3  10  15        2.28       -6.90     12.23 o
  -2  10  15        5.66      -12.93     12.93 o
  -1  10  15        0.93      -13.02     13.02 o
   0  10  15        4.21       -3.24     13.19 o
 -24   0  16        1.81       10.29     11.75 o
 -22   0  16        0.89        9.21      7.44 o
 -20   0  16        0.88       -1.54     10.04 o
 -18   0  16        0.81       -4.61      9.72 o
 -16   0  16        2.24       -0.83      8.32 o
 -14   0  16        0.04       -6.35      7.59 o
 -12   0  16       46.25       39.81      5.90 o
 -10   0  16      260.59      208.34      8.03 o
  -8   0  16       13.91       18.67      4.91 o
  -6   0  16       64.57       60.62      5.35 o
  -4   0  16      108.65      128.36      6.42 o
  -2   0  16       92.67       97.12      6.41 o
   0   0  16        0.37       -4.48      6.95 o
   2   0  16       21.46       25.65      5.93 o
   4   0  16        0.16        4.95      7.12 o
   6   0  16       11.63       15.42      6.16 o
   8   0  16       11.34       -2.83      8.80 o
  10   0  16        5.16       16.07      7.13 o
  12   0  16        0.15       -8.26     11.25 o
 -24   1  16        0.00       -4.62      8.47 o
 -23   1  16        0.67       -2.81      8.08 o
 -22   1  16        0.00        4.22      6.01 o
 -21   1  16        4.01       -2.31      6.05 o
 -20   1  16        0.25        1.31      6.99 o
 -19   1  16        5.66        0.52      7.10 o
 -18   1  16        2.99       -1.26      6.62 o
 -17   1  16        0.11       -8.35      8.35 o
 -16   1  16        0.63        2.93      5.77 o
 -15   1  16       20.44       21.89     10.18 o
 -14   1  16       20.47       26.84      4.23 o
 -13   1  16        9.81       11.33      8.44 o
 -12   1  16        1.44        2.90      4.89 o
 -11   1  16      125.43      126.57      5.08 o
 -10   1  16       21.78       13.81      3.76 o
  -9   1  16        1.11        0.21      5.11 o
  -8   1  16        4.12        1.54      4.56 o
  -7   1  16       41.66       42.25      3.94 o
  -6   1  16        3.22        0.10      5.01 o
  -5   1  16        0.03        2.11      3.62 o
  -4   1  16       89.16       84.47      4.35 o
  -3   1  16        0.00       -0.90      4.56 o
  -2   1  16       10.58       16.29     11.15 o
  -1   1  16      397.67      345.99      6.86 o
   0   1  16      190.45      199.15      8.00 o
   1   1  16       11.76       17.10      8.65 o
   2   1  16       51.16       42.19      9.37 o
   3   1  16       67.28       66.32      7.06 o
   4   1  16        4.37       -1.03      7.11 o
   5   1  16       30.31       31.85      4.51 o
   6   1  16       11.89       13.87     10.12 o
   7   1  16        0.00        3.80      6.32 o
   8   1  16        3.75        7.19      7.12 o
   9   1  16       17.89       28.06     16.55 o
  10   1  16        0.00        9.40      5.48 o
  11   1  16        2.04        1.30      7.57 o
  12   1  16        8.16        0.27      9.19 o
  13   1  16        5.24       -2.26     13.46 o
 -23   2  16        0.09        3.84      8.04 o
 -22   2  16        0.01       -2.47     11.48 o
 -21   2  16        2.42        2.93      7.67 o
 -20   2  16        1.34        9.37      5.76 o
 -19   2  16        4.21       -2.55     11.99 o
 -18   2  16        0.20        3.20      6.76 o
 -17   2  16        6.37       -3.78      6.72 o
 -16   2  16       29.59       37.67      4.90 o
 -15   2  16        5.14       14.34     10.05 o
 -14   2  16        3.59        5.01      4.41 o
 -13   2  16        0.51        2.88      5.31 o
 -12   2  16       64.62       63.55      4.45 o
 -11   2  16        2.18       -3.59      4.98 o
 -10   2  16       16.30       13.62      3.69 o
  -9   2  16       96.21       88.30      4.60 o
  -8   2  16      269.06      270.73      6.20 o
  -7   2  16        1.07       -5.02      5.02 o
  -6   2  16        1.92       -4.72      4.72 o
  -5   2  16      107.12       93.65      6.40 o
  -4   2  16       43.94       41.15      4.00 o
  -3   2  16       45.44       43.26      6.44 o
  -2   2  16        0.80        4.13      4.59 o
  -1   2  16        0.32        1.18      5.08 o
   0   2  16       92.76      110.54      5.14 o
   1   2  16        1.16        2.12      4.44 o
   2   2  16       41.96       29.02      4.69 o
   3   2  16       56.86       61.22      5.55 o
   4   2  16       14.34       10.89      4.33 o
   5   2  16        8.23       11.08     12.55 o
   6   2  16        0.80       -0.22      5.95 o
   7   2  16        8.62        7.90      5.12 o
   8   2  16       24.22       33.19      5.16 o
   9   2  16        3.73        1.51      8.06 o
  10   2  16        4.35        5.54      6.62 o
  11   2  16        2.48       -7.63      7.63 o
  12   2  16        2.72       -4.05      8.14 o
  13   2  16        2.78       -4.69      8.65 o
 -23   3  16        2.63        5.69      6.93 o
 -22   3  16        1.28        3.41      7.78 o
 -21   3  16        0.20       -4.34      7.59 o
 -20   3  16        0.95       -1.02      5.93 o
 -19   3  16        0.48       -0.57      8.01 o
 -18   3  16        2.30       -2.46      6.60 o
 -17   3  16        5.57       -5.03      5.60 o
 -16   3  16        3.28       -4.37      6.14 o
 -15   3  16       14.16       18.84      7.52 o
 -14   3  16        0.83        6.02      4.60 o
 -13   3  16        9.07        3.40      4.07 o
 -12   3  16        7.29       13.65      5.12 o
 -11   3  16        0.33       -2.98      5.37 o
 -10   3  16       57.96       58.64      4.42 o
  -8   3  16        3.66        3.81      5.49 o
  -7   3  16        6.49        6.99      4.32 o
  -6   3  16        0.54        6.11      8.20 o
  -5   3  16       14.52        7.37      5.99 o
  -4   3  16        8.11        4.24      4.32 o
  -3   3  16       82.30       83.50      4.65 o
  -2   3  16        1.57        1.86      4.90 o
  -1   3  16      115.92       94.66      7.94 o
   0   3  16       13.44        4.65      5.82 o
   1   3  16      220.78      232.39      6.56 o
   2   3  16       88.95       81.16      5.23 o
   3   3  16       71.79       77.19      5.17 o
   4   3  16       82.51       65.09      5.33 o
   5   3  16       13.14       12.70      9.22 o
   6   3  16        2.60       -0.70      6.59 o
   7   3  16        0.31       -7.37     13.65 o
   8   3  16        4.95        5.57      5.72 o
   9   3  16        0.97       -0.51      8.28 o
  10   3  16        0.01        3.08      7.30 o
  11   3  16       17.77       22.11     15.10 o
  12   3  16        1.24       11.24      6.29 o
 -22   4  16        1.73      -11.55     11.55 o
 -21   4  16        0.06        6.12     10.46 o
 -20   4  16        0.42        1.74     10.81 o
 -19   4  16        0.07       -2.77      9.98 o
 -18   4  16        6.56       -0.52     10.95 o
 -17   4  16       10.39       10.81      7.21 o
 -16   4  16        1.48       -2.88      9.26 o
 -14   4  16       21.40       13.42      6.75 o
 -13   4  16        1.23        5.50      8.10 o
 -12   4  16        1.24       -8.40      8.40 o
 -11   4  16       31.74       35.11      6.07 o
 -10   4  16        3.02       -0.39      8.29 o
  -9   4  16       12.02        9.17      5.68 o
  -8   4  16       12.65        8.44      8.67 o
  -7   4  16       34.25       42.03      6.44 o
  -6   4  16       14.01       14.02      5.88 o
  -5   4  16        9.02       18.49      5.75 o
  -4   4  16       10.23        6.86      8.20 o
  -3   4  16       62.53       75.02      7.07 o
  -2   4  16        2.35        2.96      7.87 o
  -1   4  16       10.60       17.01      5.75 o
   0   4  16        0.06        2.71      8.24 o
   1   4  16       13.96       16.59      5.99 o
   2   4  16       56.61       68.31      7.52 o
   3   4  16        2.84        8.16      8.70 o
   4   4  16       11.42        7.61      9.43 o
   5   4  16       33.95       45.14      7.13 o
   6   4  16       13.04       10.52      7.30 o
   7   4  16        0.07        1.54      9.86 o
   8   4  16        3.82        0.00     10.31 o
   9   4  16        6.93       21.51      8.07 o
  10   4  16        0.01      -11.34     11.34 o
  11   4  16        0.07       -3.76     11.77 o
  12   4  16        3.16        5.92     11.11 o
 -21   5  16        1.50        9.63     11.72 o
 -20   5  16        1.00      -12.54     12.54 o
 -19   5  16        0.73      -11.23     11.23 o
 -18   5  16        0.30        7.81     10.54 o
 -17   5  16        2.38        1.06      9.91 o
 -16   5  16        3.01        8.69      9.60 o
 -15   5  16        0.42       -3.44      9.21 o
 -14   5  16        0.88        6.84      6.42 o
 -13   5  16        0.00       -9.35      9.35 o
 -12   5  16        0.13       -8.95      8.95 o
 -11   5  16        6.87        8.53      6.09 o
 -10   5  16        8.07       -3.74      8.43 o
  -9   5  16       13.61        9.97      6.02 o
  -8   5  16        2.48       12.80      5.98 o
  -7   5  16       13.99        2.37      8.98 o
  -6   5  16       50.35       52.43      7.15 o
  -5   5  16        0.26        3.14      7.93 o
  -4   5  16        2.82       -5.52      8.16 o
  -3   5  16       26.76       36.74      6.21 o
  -2   5  16        2.85        5.24      7.13 o
  -1   5  16        0.07       -8.60      8.60 o
   0   5  16       23.70       28.18      6.38 o
   1   5  16       20.83       20.32      6.84 o
   2   5  16       25.49       39.25      7.59 o
   3   5  16        1.13        6.93      6.90 o
   4   5  16        0.18      -10.04     10.04 o
   5   5  16       23.51       28.45      7.61 o
   6   5  16       10.52       17.70      7.16 o
   7   5  16        1.55        4.90     10.54 o
   8   5  16        2.30        9.67      7.78 o
   9   5  16        0.14        8.95     10.98 o
  10   5  16       10.21       21.26      8.70 o
  11   5  16        0.16       -0.66     12.00 o
 -20   6  16        1.55       -5.84     11.95 o
 -19   6  16        1.28       -3.73     12.09 o
 -18   6  16        0.32        1.19     11.25 o
 -17   6  16        1.44        0.57     11.31 o
 -16   6  16        0.01       -7.13     10.91 o
 -15   6  16        0.02       -8.46     10.55 o
 -14   6  16        0.63      -10.03     10.03 o
 -13   6  16        0.81       -2.46      9.38 o
 -12   6  16        4.63        2.87      9.67 o
 -11   6  16        3.83      -10.00     10.00 o
 -10   6  16        2.02        0.91      9.41 o
  -9   6  16        3.19       -0.89      9.00 o
  -8   6  16        0.12       -1.76      9.47 o
  -7   6  16        2.26        4.79      9.63 o
  -6   6  16        1.13        5.62      6.38 o
  -5   6  16        1.17        8.63      9.18 o
  -4   6  16       69.43       86.41      8.04 o
  -3   6  16        4.35        7.86      9.01 o
  -2   6  16        1.60       -4.87      9.58 o
  -1   6  16        4.63       13.50      6.16 o
   0   6  16        6.83        5.52      9.75 o
   1   6  16        4.88        5.65      9.30 o
   2   6  16        2.83       -2.42     10.09 o
   3   6  16        7.30       10.75      7.10 o
   4   6  16       32.54       36.25      8.10 o
   5   6  16        0.53       -7.52     10.91 o
   6   6  16        1.23       -0.55     10.23 o
   7   6  16        6.16        2.33     11.01 o
   8   6  16        8.02       -3.64     12.26 o
   9   6  16        2.12       -9.51     11.77 o
  10   6  16        0.84        7.29     11.79 o
 -19   7  16        0.19      -10.65     11.79 o
 -18   7  16        0.26       12.15     12.45 o
 -17   7  16        2.72        3.08     12.14 o
 -16   7  16        0.65       -2.37     12.19 o
 -15   7  16        1.54        5.16     11.45 o
 -14   7  16        5.93       14.42      7.73 o
 -13   7  16        0.21        4.31     10.15 o
 -12   7  16        0.12      -10.66     10.66 o
 -11   7  16        0.14      -10.71     10.71 o
 -10   7  16        0.21        1.00     10.29 o
  -9   7  16        1.17        3.93      9.66 o
  -8   7  16        7.63       -8.26     10.11 o
  -7   7  16        0.15        7.21      9.30 o
  -6   7  16        6.15        4.54      7.29 o
  -5   7  16       10.61        5.25      6.93 o
  -4   7  16       12.65       17.24      7.30 o
  -3   7  16        0.45       -5.79      9.89 o
  -2   7  16        4.68       15.13      6.82 o
  -1   7  16       10.77       -2.97     10.44 o
   0   7  16       33.42       30.81      8.24 o
   1   7  16       27.51       29.44      7.92 o
   2   7  16        6.45      -10.88     10.88 o
   3   7  16       15.06        4.91     12.06 o
   4   7  16        3.24       15.47      8.18 o
   5   7  16        1.70       -1.74     11.26 o
   6   7  16        4.84       -7.84     11.80 o
   7   7  16        0.09        6.25     12.14 o
   8   7  16        0.41        7.15     11.58 o
 -17   8  16        0.79        0.00     12.63 o
 -16   8  16        0.03      -12.91     12.91 o
 -15   8  16        0.02       -7.49     13.06 o
 -14   8  16        0.09        8.78      8.23 o
 -13   8  16        0.41       -4.71     11.80 o
 -12   8  16        0.21       -0.57     10.98 o
 -11   8  16        2.21       -1.12     11.75 o
 -10   8  16        0.00      -11.55     11.55 o
  -9   8  16        0.03        5.44     10.46 o
  -8   8  16        0.90       -1.62     10.74 o
  -7   8  16        5.25        0.54     10.77 o
  -6   8  16        0.00      -10.91     10.91 o
  -5   8  16        5.21        1.59     11.49 o
  -4   8  16       16.02       32.40      8.00 o
  -3   8  16        0.00        7.21      7.73 o
  -2   8  16       12.20       11.62      7.75 o
  -1   8  16        0.55       18.89      7.46 o
   0   8  16       19.04       25.33      8.47 o
   1   8  16       14.71       17.61      8.64 o
   2   8  16        1.05       10.46     11.57 o
   3   8  16        2.93       -5.96     10.88 o
   4   8  16        3.16        1.23     11.77 o
   5   8  16        0.17        9.49      7.98 o
   6   8  16        1.74        1.31     12.83 o
 -14   9  16        1.64       -9.94     11.99 o
 -13   9  16        0.07        3.24      8.70 o
 -12   9  16        2.74        3.79     12.00 o
 -11   9  16        1.04        2.48     12.22 o
 -10   9  16        1.14       11.29      8.16 o
  -9   9  16        2.32      -12.06     12.06 o
  -8   9  16        5.67        5.65      8.00 o
  -7   9  16        0.09      -10.63     11.68 o
  -6   9  16        0.01        8.83     11.03 o
  -5   9  16        0.05       17.64      7.83 o
  -4   9  16        0.24       -4.13     11.97 o
  -3   9  16       10.28        9.49     11.77 o
  -2   9  16       13.03       11.37     12.52 o
  -1   9  16        0.11        1.82     12.36 o
   1   9  16        0.29       -9.38     12.68 o
   2   9  16        8.31       -4.47     12.79 o
   3   9  16        0.02       -5.88     13.05 o
  -9  10  16        2.99        7.66      8.97 o
  -8  10  16        0.08       -1.32     12.37 o
  -7  10  16        0.39       10.80      8.69 o
  -6  10  16        0.80       13.70      8.61 o
  -5  10  16        0.03        5.87     12.62 o
  -4  10  16        0.78       -5.22     12.77 o
  -3  10  16        8.28       15.10      9.47 o
  -2  10  16        0.03        5.96      9.17 o
 -23   0  17        5.05        9.30     12.11 o
 -21   0  17        1.40        3.90     10.14 o
 -19   0  17       26.77       31.27      7.43 o
 -17   0  17        6.01        7.89      6.76 o
 -15   0  17       28.65       29.83      6.38 o
 -11   0  17       16.56       12.29      5.08 o
  -9   0  17        5.73       -2.30      7.02 o
  -7   0  17        4.95        4.74      6.27 o
  -5   0  17        0.01        4.87      4.48 o
  -3   0  17       61.03       53.16      5.70 o
  -1   0  17      226.73      228.70      8.70 o
   1   0  17      337.72      304.86      9.94 o
   3   0  17       20.49       32.89      6.09 o
   5   0  17       10.52        1.29      9.69 o
   9   0  17        0.06        2.13      9.95 o
  11   0  17        0.70       18.59      7.21 o
 -23   1  17        0.94        6.70      6.61 o
 -22   1  17        0.49       -4.42      7.95 o
 -20   1  17        1.43        4.43      7.97 o
 -19   1  17        0.89       -2.27      6.95 o
 -18   1  17        9.14       12.32      5.56 o
 -17   1  17        3.15        4.57      6.43 o
 -16   1  17        6.44       14.01      7.70 o
 -15   1  17       14.88       19.45      4.44 o
 -14   1  17        4.91        5.64      5.03 o
 -13   1  17        9.17        5.29      5.84 o
 -12   1  17       13.73       17.83     10.18 o
 -11   1  17        3.76        2.95      4.18 o
 -10   1  17        1.94        1.07      5.08 o
  -9   1  17       13.71       12.88      3.59 o
  -7   1  17       48.84       46.28      3.85 o
  -6   1  17        4.26        0.17      4.65 o
  -5   1  17       73.98       84.54      4.16 o
  -4   1  17       65.50       59.08      6.56 o
  -3   1  17       11.18        7.04      3.88 o
  -2   1  17       15.76       10.14      3.89 o
  -1   1  17       65.50       75.11      5.62 o
   1   1  17        3.21       -0.22      7.29 o
   2   1  17       10.53       13.62      8.44 o
   3   1  17       43.16       47.79      5.99 o
   4   1  17       19.95       15.80     10.75 o
   5   1  17        0.26        4.81      5.99 o
   6   1  17        5.46       -4.57     13.01 o
   7   1  17        1.05       -7.17      7.17 o
   8   1  17        0.39       -1.00     10.13 o
   9   1  17        1.10        3.36      5.76 o
  10   1  17        3.28        5.38      7.41 o
  11   1  17        0.01        0.00      8.17 o
  12   1  17        0.00        8.13      8.94 o
 -23   2  17        0.61       -8.86      8.86 o
 -22   2  17        0.18        3.91      7.62 o
 -21   2  17        1.00       -3.70      7.43 o
 -20   2  17        0.59       -7.25      7.25 o
 -19   2  17        0.01       -2.62      7.20 o
 -18   2  17       12.34       16.62      4.97 o
 -17   2  17        4.57       15.64      4.62 o
 -16   2  17       20.07       21.88      4.79 o
 -15   2  17        1.36       -6.33      6.33 o
 -14   2  17       13.09       18.04      4.23 o
 -13   2  17        1.74        4.38      3.98 o
 -12   2  17        0.19       -2.03      5.24 o
 -11   2  17       25.82       31.00      5.99 o
 -10   2  17       20.82       15.06      3.88 o
  -9   2  17        1.33        8.07      4.06 o
  -7   2  17        6.61       15.16      3.67 o
  -6   2  17       11.07        2.37      5.85 o
  -5   2  17        8.38        4.25      7.92 o
  -4   2  17        5.40       11.79      3.49 o
  -2   2  17       25.38       32.01      3.94 o
   0   2  17      307.23      302.86      7.08 o
   2   2  17       30.68       23.38      4.59 o
   3   2  17       29.84       22.33      4.60 o
   4   2  17        3.64       -4.42      5.99 o
   5   2  17        1.19       -1.63      5.00 o
   6   2  17        6.98        8.38      5.35 o
   7   2  17        0.30       -4.48      9.81 o
   8   2  17        1.08       -5.79      8.27 o
   9   2  17        0.03       -8.09     10.87 o
  10   2  17        0.00       -5.56      7.47 o
  11   2  17        2.76        0.35      7.58 o
  12   2  17        2.37        9.09      6.57 o
 -23   3  17        0.14        4.81      6.91 o
 -22   3  17        0.28        4.46      9.12 o
 -21   3  17        0.10       12.95      5.26 o
 -20   3  17        2.10        4.80      7.45 o
 -19   3  17        2.16        5.65      5.56 o
 -18   3  17        1.81       -7.25      7.25 o
 -17   3  17        9.81        2.54      7.60 o
 -16   3  17        1.45        8.73      5.08 o
 -15   3  17        0.78       -1.13      6.60 o
 -14   3  17        0.13       -1.00      5.57 o
 -13   3  17        1.05        5.29      4.47 o
 -12   3  17        1.04        4.98      9.50 o
 -11   3  17       17.64       20.20      4.12 o
 -10   3  17        3.58       -4.43      5.53 o
  -9   3  17       16.53       11.96     10.37 o
  -8   3  17       34.13       33.65      8.74 o
  -7   3  17       43.47       44.30      4.33 o
  -6   3  17       59.14       50.58      4.58 o
  -5   3  17       88.59       86.23      6.11 o
  -4   3  17       18.30       19.75      3.84 o
  -3   3  17        5.78        2.51      5.46 o
  -2   3  17        9.13        5.50      4.50 o
  -1   3  17       19.61       17.59      4.14 o
   0   3  17       19.55       21.10      4.59 o
   1   3  17       13.67        7.24      4.86 o
   2   3  17        1.75       -0.16      6.29 o
   3   3  17       78.86       74.35      5.68 o
   4   3  17       32.40       46.52      5.22 o
   5   3  17       16.15       23.10     13.62 o
   6   3  17        1.43        2.67      6.38 o
   7   3  17        1.09        0.03      6.52 o
   8   3  17        7.83        3.55      7.71 o
   9   3  17        1.13       -7.51      7.51 o
  10   3  17        0.46       -2.40      7.23 o
  11   3  17        0.35       -4.71      9.63 o
  12   3  17        4.28       15.47      6.99 o
 -22   4  17        0.20       -6.41     11.99 o
 -21   4  17        2.77       -8.55     12.39 o
 -20   4  17        0.12       -7.56     10.92 o
 -19   4  17        4.13       11.65      7.63 o
 -18   4  17        2.31       -7.41     10.34 o
 -17   4  17        0.48        5.56      9.74 o
 -16   4  17        0.49       -3.87      9.30 o
 -15   4  17        6.25        0.46      9.92 o
 -14   4  17       17.61       25.88      6.64 o
 -13   4  17       13.39        4.95      5.79 o
 -12   4  17        0.01       -8.60      8.60 o
 -11   4  17       14.99       23.23      5.95 o
 -10   4  17       11.82       -3.16      8.55 o
  -9   4  17       31.81       38.17      6.02 o
  -8   4  17        1.97       -2.65      7.43 o
  -7   4  17      162.31      147.18      8.21 o
  -6   4  17       78.18       74.13      7.16 o
  -5   4  17        5.87       -7.10      7.75 o
  -4   4  17        4.41        9.58      5.52 o
  -3   4  17        5.14       -1.14      7.98 o
  -2   4  17        0.50       -0.77      7.95 o
  -1   4  17       48.57       49.13      6.52 o
   0   4  17       17.50       21.46      6.25 o
   1   4  17       18.97       29.42      6.50 o
   2   4  17       28.12       32.37      6.82 o
   3   4  17        0.37        8.06      8.35 o
   4   4  17       43.11       28.65      7.81 o
   5   4  17        3.67        2.43      7.30 o
   6   4  17       20.14       36.54      7.41 o
   7   4  17        9.15       -6.90     10.55 o
   8   4  17        1.62       11.69      7.35 o
   9   4  17        1.05      -11.48     11.48 o
  10   4  17       16.51       25.43      8.26 o
  11   4  17        2.15        5.15     11.06 o
 -21   5  17        0.23      -11.25     11.25 o
 -20   5  17        0.02       -9.17     10.95 o
 -19   5  17        1.90        8.18     10.75 o
 -18   5  17        0.83        2.23      9.95 o
 -17   5  17        0.25      -10.15     10.15 o
 -16   5  17        2.34        8.75      9.17 o
 -15   5  17        5.82        4.45     10.04 o
 -14   5  17       10.69       11.94      7.02 o
 -13   5  17        0.00        4.16      8.86 o
 -12   5  17        9.98        1.79      9.15 o
 -11   5  17        0.02       -8.37      8.37 o
 -10   5  17        0.25        1.28      8.24 o
  -9   5  17        4.68       13.57      5.98 o
  -8   5  17        0.59        6.58      8.41 o
  -7   5  17        0.03        4.88      7.98 o
  -6   5  17        8.86       15.21      6.07 o
  -5   5  17       22.23       14.80      6.50 o
  -4   5  17       65.84       68.09      7.49 o
  -3   5  17        0.17        2.46      6.10 o
  -2   5  17        3.09        8.37      8.64 o
  -1   5  17        1.07       -9.44      9.44 o
   0   5  17       21.33       24.00      6.67 o
   1   5  17       44.69       32.75      7.80 o
   2   5  17      198.83      196.68     10.71 o
   3   5  17       19.16       27.05      7.39 o
   4   5  17        0.04        6.45      9.97 o
   5   5  17       23.22       27.38      8.33 o
   6   5  17        4.00       -2.70     10.97 o
   7   5  17        0.12        8.98     10.71 o
   8   5  17        1.67        8.21     11.80 o
   9   5  17        0.24      -12.42     12.42 o
  10   5  17        1.53      -11.88     11.88 o
 -20   6  17        0.43        6.59     12.15 o
 -19   6  17        0.31        1.89     11.74 o
 -18   6  17        1.48        7.29     11.03 o
 -17   6  17        2.70       10.32      7.53 o
 -16   6  17        6.08      -11.26     11.26 o
 -15   6  17        0.19        6.92      9.95 o
 -14   6  17        2.35       -7.21      9.66 o
 -13   6  17       24.52       21.46      7.80 o
 -12   6  17        3.84       -0.49      9.86 o
 -11   6  17        1.04        6.16      9.00 o
 -10   6  17        0.01        7.19      6.42 o
  -9   6  17        6.61        4.56      8.98 o
  -8   6  17        6.35        1.36      9.26 o
  -7   6  17        1.09        2.90      6.30 o
  -6   6  17        0.80        9.32      6.50 o
  -5   6  17       65.16       54.63      8.10 o
  -4   6  17        1.99       -4.47      9.10 o
  -3   6  17        0.19       -5.41      8.97 o
  -2   6  17       21.49       32.18      7.04 o
  -1   6  17       11.36        8.83      9.60 o
   0   6  17        0.70       -1.42      9.47 o
   1   6  17       19.11       26.04      7.39 o
   2   6  17        4.54       20.52      7.24 o
   3   6  17        6.09        5.16     10.86 o
   4   6  17        0.01      -11.75     11.75 o
   5   6  17        2.84        8.86     11.40 o
   6   6  17        1.11       -1.73     11.91 o
   7   6  17        8.31      -11.37     12.15 o
   8   6  17       11.76        7.47     11.72 o
   9   6  17        1.38       -7.15     12.76 o
 -18   7  17        0.39       10.41     12.31 o
 -17   7  17        0.10        6.27     11.46 o
 -16   7  17        2.98       -9.71     12.00 o
 -15   7  17        0.21        2.34     11.09 o
 -14   7  17        1.56      -11.42     11.42 o
 -13   7  17        0.80        1.66     10.44 o
 -12   7  17        1.09        0.00      9.97 o
 -11   7  17        0.25       -7.38     10.38 o
  -9   7  17       14.52        7.64     10.85 o
  -8   7  17       26.91       16.62      7.75 o
  -7   7  17        3.65       -6.50     10.01 o
  -6   7  17        2.60       -2.99      9.91 o
  -5   7  17        1.26        4.48     10.31 o
  -4   7  17        2.56       -5.50     10.11 o
  -3   7  17        4.47        4.04      9.83 o
  -2   7  17        0.31       -9.69     10.14 o
  -1   7  17       11.86        4.67     10.74 o
   0   7  17        2.46       -1.59     10.23 o
   1   7  17        1.40      -11.22     11.22 o
   2   7  17       24.63       28.28      8.40 o
   3   7  17        7.61        3.99     12.28 o
   4   7  17        0.23       10.58     11.52 o
   5   7  17        2.80       -6.69     12.91 o
   6   7  17        3.05        4.41     12.54 o
   7   7  17       13.06       11.75     12.69 o
 -16   8  17        0.02       -7.23     12.48 o
 -15   8  17        6.20       -4.47     12.08 o
 -14   8  17        0.47       10.54     12.60 o
 -13   8  17        0.45        3.62     11.08 o
 -12   8  17        1.04       -1.19     11.54 o
 -11   8  17        0.19       15.34      7.70 o
 -10   8  17        0.34       -8.53     10.66 o
  -9   8  17        0.27      -10.80     10.80 o
  -8   8  17        1.66      -11.62     11.62 o
  -7   8  17        5.07       -8.83     10.92 o
  -6   8  17        2.25       16.21      7.12 o
  -5   8  17        0.45       -7.70     11.00 o
  -4   8  17        1.27        2.20     11.28 o
  -3   8  17        2.92       10.55     10.91 o
  -2   8  17        3.23        2.25     11.65 o
  -1   8  17        1.81        6.27     10.71 o
   0   8  17        1.45        9.27     10.40 o
   1   8  17        0.74      -12.45     12.45 o
   2   8  17        3.03       -0.31      8.49 o
   3   8  17        0.41        0.00     11.89 o
   4   8  17        0.90       21.07      8.16 o
   5   8  17        0.66       -3.30     12.40 o
 -13   9  17        0.02      -12.56     12.56 o
 -12   9  17        1.31        9.72     12.45 o
 -11   9  17        2.72       -2.54     12.11 o
 -10   9  17        3.70       -1.25     12.63 o
  -9   9  17        2.76        8.66     12.15 o
  -8   9  17        0.07        7.96     11.85 o
  -7   9  17        2.50      -13.48     13.48 o
  -6   9  17        0.27       -4.85     11.97 o
  -5   9  17        1.54        5.47      8.32 o
  -4   9  17        0.25       -3.05     12.05 o
  -3   9  17        3.94       -6.13     12.15 o
  -2   9  17        0.47       -8.06     12.03 o
  -1   9  17        6.39       -4.39     12.57 o
   0   9  17       11.31        7.64     12.68 o
   1   9  17        0.85       12.32     12.43 o
   2   9  17        0.16       -0.34      8.77 o
 -22   0  18        0.17        5.41     10.88 o
 -20   0  18        0.20       -7.06      9.66 o
 -18   0  18        0.15        4.42      9.72 o
 -16   0  18       46.70       58.85      7.44 o
 -14   0  18        1.83        6.75      5.31 o
 -12   0  18       40.92       51.16      6.47 o
 -10   0  18       39.51       32.88      5.50 o
  -8   0  18      107.29      108.16      6.96 o
  -6   0  18        0.53        8.61      4.76 o
  -4   0  18        1.50       10.08      4.96 o
  -2   0  18       65.05       62.61      6.36 o
   0   0  18        7.63       14.97      5.62 o
   2   0  18      150.16      153.84      8.10 o
   4   0  18        0.00        8.78      5.81 o
   6   0  18       15.90        2.90      9.52 o
   8   0  18        1.18        8.00     10.08 o
  10   0  18        0.93        1.19     11.15 o
  12   0  18        1.84      -10.49     11.83 o
 -23   1  18        0.56        7.96      6.68 o
 -22   1  18        1.63        3.48      6.47 o
 -21   1  18        0.35        6.36      6.06 o
 -20   1  18        0.05       -2.76      9.95 o
 -19   1  18        4.31        4.75      5.68 o
 -18   1  18       13.28       16.67      4.99 o
 -17   1  18       16.92       25.28      4.86 o
 -16   1  18       15.10       16.59      4.67 o
 -15   1  18        0.16       -3.84      6.21 o
 -14   1  18        8.07       -6.07      6.07 o
 -13   1  18        5.17       -4.90      5.84 o
 -12   1  18       16.25       11.02      4.61 o
 -11   1  18       11.80       25.00     12.80 o
 -10   1  18        4.24       -1.09      7.93 o
  -9   1  18        0.37        3.08      4.05 o
  -8   1  18        7.25        1.21      4.16 o
  -7   1  18        0.14       -1.54      4.98 o
  -6   1  18       90.65       71.34      4.39 o
  -5   1  18        9.17        7.01      4.04 o
  -4   1  18        0.39       -1.70      6.05 o
  -3   1  18       16.72       22.33      3.78 o
  -2   1  18        3.92        7.16      3.81 o
  -1   1  18        0.06        3.01      9.54 o
   0   1  18        0.83       -2.41      5.39 o
   1   1  18       17.49        9.46      4.88 o
   2   1  18        0.99       -3.87      5.77 o
   3   1  18        9.70       13.82      9.63 o
   4   1  18        2.36        8.61      4.92 o
   5   1  18       31.60       33.79      5.17 o
   6   1  18        6.13       13.31      8.05 o
   7   1  18        5.43        2.53     10.86 o
   8   1  18        1.62        2.15      7.33 o
   9   1  18        1.69        1.07      6.28 o
  10   1  18        1.59        7.52     11.62 o
  11   1  18        0.35        0.24      8.01 o
 -23   2  18        1.04       -8.72      8.72 o
 -22   2  18        1.24        7.90      6.49 o
 -21   2  18        2.86        7.36      8.60 o
 -20   2  18        0.22       -0.11      5.75 o
 -19   2  18        0.08        5.43      5.75 o
 -18   2  18        6.53        2.66      7.03 o
 -17   2  18        7.20       15.30      7.23 o
 -16   2  18       20.61       25.38      5.12 o
 -15   2  18        7.68        5.04      6.33 o
 -13   2  18        4.67        5.11      8.44 o
 -12   2  18        1.36        1.07      8.44 o
 -11   2  18       17.91        9.01      5.42 o
 -10   2  18       18.31       24.20      4.32 o
  -9   2  18       25.86       32.56      6.49 o
  -8   2  18       10.98        6.30      4.43 o
  -7   2  18       21.25       22.13      3.93 o
  -6   2  18        0.97       10.53      7.76 o
  -5   2  18        0.05       -0.14      5.03 o
  -4   2  18        1.69       -2.65      7.32 o
  -3   2  18       46.39       51.08      4.46 o
  -2   2  18        0.25       -2.22      8.67 o
  -1   2  18       12.40        5.49      5.89 o
   0   2  18        0.32        1.89      4.77 o
   1   2  18       10.66       11.94      4.85 o
   2   2  18       32.90       37.09      4.86 o
   3   2  18       76.48       81.03      5.42 o
   4   2  18       40.50       27.10      5.12 o
   5   2  18       25.56       28.83      5.06 o
   6   2  18       13.34       10.88      4.95 o
   7   2  18        0.67        5.59      6.97 o
   8   2  18        1.31       -1.69      7.44 o
   9   2  18        1.47       -5.43      7.78 o
  10   2  18        0.03        1.02      7.80 o
  11   2  18        5.81       15.67      8.73 o
 -22   3  18        2.28       -2.09      6.82 o
 -21   3  18        0.08       -8.36      8.36 o
 -20   3  18        0.00       -0.86      7.62 o
 -19   3  18        1.33       -2.98      6.12 o
 -18   3  18        3.81       -2.68      7.41 o
 -17   3  18        5.11       -2.74      7.24 o
 -16   3  18        3.14        2.21      5.57 o
 -15   3  18        6.09        8.04      5.21 o
 -14   3  18        0.85        4.22      4.94 o
 -13   3  18       18.85       23.74      4.62 o
 -12   3  18        2.90        1.21      5.79 o
 -11   3  18        0.34       -5.76      5.76 o
 -10   3  18        0.09        0.32      9.06 o
  -9   3  18        0.41        6.76      4.58 o
  -8   3  18        6.21       10.59      8.82 o
  -7   3  18        8.93        0.41      5.68 o
  -6   3  18       34.78       35.19      4.49 o
  -5   3  18        0.40        1.95      5.54 o
  -4   3  18      117.50      121.12      9.23 o
  -3   3  18        4.84        2.29      5.73 o
  -2   3  18        5.35        8.79      4.63 o
  -1   3  18        5.98        8.90      4.61 o
   0   3  18        2.68        5.95      3.96 o
   1   3  18        4.56       -0.16      6.13 o
   3   3  18       32.39       25.97      5.27 o
   4   3  18        1.03        7.67      5.70 o
   5   3  18        2.31       -4.91      6.91 o
   6   3  18       61.41       64.20      6.02 o
   7   3  18        1.07        8.88      8.50 o
   8   3  18        0.21       -1.93     10.72 o
   9   3  18        0.13        5.05      7.61 o
  10   3  18        0.92        3.62      6.44 o
  11   3  18        0.49       -2.27      8.14 o
 -22   4  18        0.18        2.62     12.06 o
 -21   4  18        0.08        1.88     12.00 o
 -20   4  18        3.81        9.84      8.21 o
 -19   4  18        0.35       -1.71     10.68 o
 -18   4  18        2.30       -7.63     10.57 o
 -17   4  18        0.09       -1.05      9.80 o
 -16   4  18        5.79       -1.00      9.72 o
 -15   4  18       17.94       20.24      7.30 o
 -14   4  18        3.12        2.79      6.64 o
 -12   4  18        9.77       14.82      6.39 o
 -11   4  18        2.29        5.52      8.33 o
 -10   4  18        0.53        1.03      5.81 o
  -9   4  18        5.84       -2.03      8.37 o
  -8   4  18       34.52       37.79      6.53 o
  -7   4  18       17.16       13.96      6.13 o
  -6   4  18        0.77        6.76      7.78 o
  -5   4  18        4.99        3.59      8.75 o
  -4   4  18       19.60        8.43      6.44 o
  -3   4  18       13.21       16.04      6.01 o
  -2   4  18        0.05        7.84      8.77 o
  -1   4  18        6.56        6.33      8.98 o
   0   4  18       29.55       21.63      6.67 o
   1   4  18        0.58       -1.34      9.03 o
   2   4  18       20.79       14.51      6.82 o
   3   4  18       13.10       28.64      7.26 o
   4   4  18       36.41       57.28      7.95 o
   5   4  18       29.24       33.06      7.73 o
   6   4  18        0.73       -3.77     10.63 o
   7   4  18        0.00       -1.69     11.17 o
   8   4  18        2.12       18.56      7.75 o
   9   4  18        0.09        9.87     11.68 o
  10   4  18        4.77        5.18     12.40 o
 -21   5  18        1.96       -8.50     12.29 o
 -20   5  18        1.01      -12.43     12.43 o
 -19   5  18        0.20       10.20     10.68 o
 -18   5  18        0.53      -11.06     11.06 o
 -17   5  18        2.54        8.01      7.47 o
 -16   5  18        0.03      -10.38     10.38 o
 -15   5  18        0.60      -10.61     10.61 o
 -14   5  18        0.03        6.44      9.64 o
 -13   5  18        0.00       -9.29      9.29 o
 -12   5  18        1.20       -3.27      9.63 o
 -11   5  18        3.23       -2.74      9.61 o
 -10   5  18        2.55        0.89      6.10 o
  -9   5  18        1.26       -2.63      8.81 o
  -8   5  18       19.28       28.64      6.38 o
  -7   5  18       35.34       38.96      7.02 o
  -6   5  18       15.07       23.82      6.52 o
  -5   5  18       26.19       22.37      6.98 o
  -4   5  18       31.86       26.19      7.15 o
  -3   5  18       21.40       10.06     10.32 o
  -2   5  18        9.20       15.11      6.55 o
  -1   5  18       15.84       15.64      7.04 o
   0   5  18        4.99       -8.44      8.44 o
   1   5  18        1.96        0.00      9.63 o
   2   5  18        8.24      -10.72     10.72 o
   3   5  18       27.82       18.55      7.90 o
   4   5  18        0.42       -0.52     10.94 o
   5   5  18       11.15       21.89      8.03 o
   6   5  18        0.00      -11.63     11.63 o
   7   5  18       10.26        9.49     12.39 o
   8   5  18        1.21       -3.10     11.57 o
   9   5  18        1.76       -5.18     12.34 o
 -19   6  18        1.51       -5.73     11.72 o
 -18   6  18        0.05       -1.83     11.08 o
 -17   6  18        0.03      -11.34     11.34 o
 -16   6  18        0.65       -3.42     10.80 o
 -15   6  18        0.20       -6.61     10.61 o
 -14   6  18        0.06       -8.00     10.66 o
 -13   6  18        0.04        5.18      9.72 o
 -12   6  18        0.05       14.39      7.23 o
 -11   6  18        2.00        1.48      9.01 o
 -10   6  18        2.50        1.94      9.24 o
  -9   6  18        0.36        5.01      6.55 o
  -8   6  18        2.63        8.26      6.44 o
  -7   6  18        0.09        4.22      9.64 o
  -6   6  18       70.15       66.17      7.93 o
  -5   6  18        4.41       -7.02     10.11 o
  -4   6  18        5.02       15.31      6.42 o
  -3   6  18        0.03       -1.43      9.43 o
  -2   6  18        2.84        4.34      9.71 o
  -1   6  18        0.58        2.94      9.40 o
   0   6  18        0.40       -3.02     10.29 o
   1   6  18        0.23        6.18      9.77 o
   2   6  18        0.60        4.76     10.80 o
   3   6  18        1.26       -8.18     11.06 o
   4   6  18       38.86       22.55      8.72 o
   5   6  18        5.27       -4.67     11.68 o
   6   6  18        2.81        5.45     12.39 o
   7   6  18        0.10       -3.77     11.01 o
   8   6  18        3.86        9.18     12.68 o
 -18   7  18        0.36      -12.20     12.20 o
 -17   7  18        1.95       14.56      8.27 o
 -16   7  18        0.71        7.66      8.29 o
 -15   7  18        0.51      -10.09     11.83 o
 -14   7  18        0.26        4.04     10.78 o
 -13   7  18        0.93        9.00     10.37 o
 -12   7  18        3.24        6.04     10.83 o
 -11   7  18        2.72      -10.63     10.63 o
 -10   7  18        1.26        0.00     10.85 o
  -9   7  18        5.20        9.40      7.46 o
  -8   7  18        7.57       -6.72     10.58 o
  -7   7  18        0.12        2.57      9.97 o
  -6   7  18        7.30       14.60      7.49 o
  -5   7  18        8.08        3.59     10.46 o
  -4   7  18       26.70       28.89      7.96 o
  -3   7  18        6.36       11.45      7.36 o
  -2   7  18       25.08       29.78      7.95 o
  -1   7  18        1.70       -2.14     10.52 o
   0   7  18       12.64       19.93      8.20 o
   1   7  18        2.64        0.55     11.38 o
   2   7  18        0.12      -10.32     12.00 o
   3   7  18       23.01       29.76      8.69 o
   4   7  18        0.29      -12.29     12.29 o
   5   7  18        2.01       -1.25     12.26 o
   6   7  18        0.14       -7.15     11.71 o
 -15   8  18       10.03        5.76     12.40 o
 -14   8  18        0.07        8.73     11.88 o
 -13   8  18        0.02       -8.53     12.02 o
 -12   8  18        1.64        7.16     11.42 o
 -11   8  18        7.31       11.14     11.51 o
 -10   8  18        0.32       -3.47     10.86 o
  -9   8  18        0.05        0.00      7.78 o
  -8   8  18        1.29       -4.51     11.46 o
  -7   8  18        3.24        9.55      7.90 o
  -6   8  18        3.80       12.34      7.30 o
  -5   8  18        1.77       -4.50     10.35 o
  -4   8  18        8.86       25.50      7.70 o
  -3   8  18        0.02       10.29     10.92 o
  -2   8  18        0.14       -6.93     11.68 o
  -1   8  18        1.59       -4.10     11.29 o
   0   8  18        1.79        5.96      8.27 o
   1   8  18        2.08        4.27     13.28 o
   3   8  18        0.09        0.00     11.72 o
   4   8  18        7.39      -13.05     13.05 o
 -12   9  18        0.03       11.75     12.08 o
 -11   9  18        2.10       18.30      7.76 o
 -10   9  18        0.07      -12.09     12.09 o
  -9   9  18        0.24       14.10      8.13 o
  -8   9  18        0.94       -6.21     12.40 o
  -7   9  18        0.37      -12.93     12.93 o
  -6   9  18        0.05       -1.23     11.48 o
  -5   9  18        0.46      -12.22     12.22 o
  -4   9  18        0.09       -3.73     11.37 o
  -3   9  18        0.02        6.25     11.52 o
  -2   9  18        3.31       -1.26     12.63 o
  -1   9  18        3.49        2.56     11.91 o
   0   9  18        1.22       11.05     12.22 o
 -23   0  19        0.09      -12.19     12.83 o
 -21   0  19        2.51        4.07     10.66 o
 -19   0  19        4.50       11.05      7.15 o
 -17   0  19        2.27        5.27      8.94 o
 -15   0  19        6.05        5.72      8.97 o
 -13   0  19        4.17        5.93      5.81 o
 -11   0  19        0.08       -0.39      7.23 o
  -9   0  19       17.14       21.21      5.41 o
  -7   0  19      123.84      115.60      7.38 o
  -5   0  19       56.71       60.47      6.78 o
  -3   0  19       23.23       31.75      5.67 o
  -1   0  19       61.12       50.92      6.79 o
   1   0  19        1.49        2.90      8.12 o
   3   0  19       17.87       16.55      6.42 o
   5   0  19        2.15      -10.04     10.04 o
   7   0  19       52.88       67.51      9.30 o
  11   0  19        1.79      -11.83     11.83 o
 -23   1  19        0.14       -0.05      6.95 o
 -22   1  19        0.20       -8.42      8.42 o
 -21   1  19        0.42       -3.25      7.73 o
 -20   1  19        3.63       15.01      6.39 o
 -19   1  19        2.30       -7.67      7.67 o
 -18   1  19        1.89        3.34      6.84 o
 -17   1  19        0.00       -6.73      6.73 o
 -16   1  19        0.07       -6.33      6.33 o
 -15   1  19        1.41       -0.31      5.26 o
 -14   1  19       15.36       16.39      4.70 o
 -13   1  19       16.14       25.15      4.54 o
 -12   1  19        1.87        7.39      6.19 o
 -11   1  19        8.45       11.07      3.98 o
 -10   1  19        6.42        5.39      5.51 o
  -9   1  19        7.73        2.78      5.36 o
  -8   1  19        0.37       -4.90      5.33 o
  -7   1  19        0.02       -4.32      5.15 o
  -6   1  19        4.94        0.58      5.45 o
  -5   1  19       60.87       68.92      4.54 o
  -4   1  19       12.00       12.84      3.93 o
  -3   1  19       30.71       43.28      5.59 o
  -2   1  19        5.33        7.09      4.59 o
  -1   1  19       14.13       17.18      4.07 o
   0   1  19        8.23       -3.43      5.78 o
   1   1  19        0.05       -4.36     19.75 o
   2   1  19       15.92       11.95      4.48 o
   3   1  19        3.87       -5.29      6.20 o
   4   1  19       11.15       11.75      5.44 o
   5   1  19        9.14        3.67      7.28 o
   6   1  19       11.52       13.65      5.29 o
   7   1  19        4.72       -4.27      7.38 o
   8   1  19        1.40       -6.85      7.77 o
   9   1  19        3.23        1.91      8.33 o
  10   1  19        4.21        1.80      8.74 o
 -23   2  19        0.80        1.33      9.15 o
 -22   2  19        2.95       -4.39      8.58 o
 -21   2  19        0.76       -8.43      8.43 o
 -20   2  19        0.16       -1.90      7.41 o
 -19   2  19        0.05        3.35      5.85 o
 -18   2  19        0.10        1.48      6.72 o
 -17   2  19        0.08       -4.41      6.83 o
 -16   2  19        0.16        0.57      6.73 o
 -15   2  19        5.51        4.52      6.37 o
 -14   2  19        0.84        7.78      4.88 o
 -13   2  19        0.41        5.54      4.67 o
 -12   2  19        4.83        0.11      6.56 o
 -11   2  19        4.26        1.83      5.39 o
 -10   2  19        0.69       -1.45      5.27 o
  -8   2  19        2.68       -0.69      5.38 o
  -7   2  19        0.08       -5.52      5.52 o
  -6   2  19       10.31       13.63      3.73 o
  -5   2  19       14.52       13.02      4.70 o
  -4   2  19       17.50       20.34      3.89 o
  -3   2  19       68.75       70.71      4.97 o
  -2   2  19       31.44       35.20      5.05 o
  -1   2  19       10.83       13.54      4.24 o
   0   2  19       34.71       24.64      4.77 o
   1   2  19        2.37        6.49      6.96 o
   2   2  19       14.18        3.56      6.58 o
   3   2  19        1.27        4.03      6.55 o
   4   2  19       12.60        9.94      5.78 o
   5   2  19        6.11        5.01      7.01 o
   6   2  19        1.65        0.94      6.06 o
   7   2  19        5.93        4.55      6.20 o
   8   2  19        9.49        9.04      5.65 o
   9   2  19        0.07       -1.67     16.01 o
  10   2  19        0.28        5.38      6.89 o
 -22   3  19        3.20        7.34      8.59 o
 -21   3  19        3.00        8.96      6.53 o
 -20   3  19        0.26       -0.45      7.48 o
 -19   3  19        1.12       -0.78      7.37 o
 -18   3  19        0.00       -8.36     15.17 o
 -17   3  19        4.87        1.74      7.37 o
 -16   3  19        0.56        3.76      6.25 o
 -15   3  19       41.83       49.33      5.54 o
 -14   3  19        1.45        1.05      5.24 o
 -13   3  19        0.28       -3.68      6.24 o
 -12   3  19        0.25        0.23      5.93 o
 -11   3  19        1.08        3.15      4.66 o
 -10   3  19        0.00        4.28      6.83 o
  -9   3  19        2.99        2.05      4.73 o
  -8   3  19        1.32       -2.37      6.35 o
  -7   3  19        4.02        8.81      7.69 o
  -6   3  19        2.36       10.00      4.71 o
  -5   3  19       25.33       29.67      4.20 o
  -4   3  19        1.84        1.81      5.76 o
  -3   3  19        3.64        7.23      4.15 o
  -2   3  19       43.78       48.57      4.93 o
  -1   3  19       60.32       57.43      5.04 o
   0   3  19       36.34       35.73      4.80 o
   1   3  19        2.29       -2.10      5.17 o
   2   3  19        1.32        2.74      5.27 o
   3   3  19        5.94       -7.05      7.05 o
   4   3  19        3.98       -4.98      7.71 o
   5   3  19        3.42        7.89      6.09 o
   6   3  19        1.17        1.21      8.80 o
   7   3  19        3.34       -0.77      7.71 o
   8   3  19        3.11        8.83      6.30 o
   9   3  19        1.99       -1.49     10.25 o
  10   3  19        0.28        8.66      8.80 o
 -20   4  19        1.29        7.87     11.62 o
 -19   4  19        0.49       15.96      7.56 o
 -18   4  19        1.50       -3.34     10.57 o
 -17   4  19        0.47       -6.41     10.31 o
 -16   4  19        1.45        3.08      9.84 o
 -15   4  19        3.83       12.89      7.02 o
 -14   4  19        1.79        0.96      9.04 o
 -13   4  19        1.40        1.86      6.93 o
 -12   4  19       17.13       26.47      6.70 o
 -11   4  19        3.39        8.40      6.09 o
 -10   4  19        0.19        2.17      8.06 o
  -9   4  19        0.07        5.96      8.44 o
  -8   4  19        1.29       -9.00      9.00 o
  -7   4  19        2.75        1.26      8.30 o
  -6   4  19        2.16       -5.85      8.61 o
  -5   4  19       11.93        9.03      6.67 o
  -4   4  19       49.11       48.87      7.33 o
  -3   4  19       16.34       10.29      6.64 o
  -2   4  19        6.11       -4.79      9.44 o
  -1   4  19        0.01       -8.47      9.06 o
   0   4  19        0.87       -7.32      8.98 o
   1   4  19        1.52       -6.58      9.83 o
   2   4  19       14.04       17.24      7.38 o
   3   4  19        0.29       -4.02      9.91 o
   4   4  19       53.22       59.25      8.33 o
   5   4  19        1.00        7.87      7.66 o
   6   4  19        4.28       -5.65     11.46 o
   7   4  19        2.22       -2.96     11.22 o
   8   4  19        0.41        4.93     11.34 o
   9   4  19        0.47        5.48      8.27 o
 -20   5  19        0.27      -12.49     12.49 o
 -19   5  19        0.01       -1.83     11.72 o
 -18   5  19        0.01      -11.34     11.34 o
 -17   5  19        0.37        2.82      9.37 o
 -16   5  19        0.61        6.53     10.34 o
 -15   5  19        2.80       -4.74     10.75 o
 -14   5  19       17.55       -6.12     11.58 o
 -13   5  19       23.07       23.06      7.80 o
 -12   5  19       21.64       23.45      7.63 o
 -11   5  19        1.20        0.94      9.51 o
 -10   5  19        1.09        7.43      9.00 o
  -9   5  19        0.38       -5.95      8.89 o
  -8   5  19        3.63       10.20      6.29 o
  -7   5  19        1.24       -3.16      8.81 o
  -6   5  19        5.92        5.18      6.72 o
  -5   5  19        4.42       10.83      6.38 o
  -4   5  19       21.89       18.64      6.86 o
  -3   5  19        3.00        1.83      9.60 o
  -2   5  19       11.62       22.66      6.38 o
  -1   5  19        0.20        1.43      9.23 o
   0   5  19        0.18       -0.49      9.71 o
   1   5  19        5.73       20.80      6.86 o
   2   5  19        5.18      -11.23     11.23 o
   3   5  19       18.33       10.68     11.11 o
   4   5  19       14.60        4.42     11.11 o
   5   5  19        4.00       10.89     11.75 o
   6   5  19       10.67        6.55     11.57 o
   7   5  19        5.53       -7.44     11.66 o
   8   5  19        2.27        2.59     12.32 o
 -19   6  19        4.55       -1.29     12.23 o
 -18   6  19        0.36       -1.86     11.97 o
 -17   6  19        0.97        6.01     11.48 o
 -16   6  19        1.82        2.33     12.14 o
 -15   6  19        6.46        4.22      7.95 o
 -14   6  19        0.67       -7.12     11.20 o
 -13   6  19       17.38       29.86      7.96 o
 -12   6  19        0.08       -1.05     10.18 o
 -11   6  19        4.37       -6.13     10.00 o
 -10   6  19        0.23       -4.51      9.64 o
  -9   6  19        0.07       -9.41      9.69 o
  -8   6  19        0.00       -0.49      9.54 o
  -7   6  19        2.92       10.49      6.61 o
  -6   6  19        0.67        2.93     10.20 o
  -5   6  19        6.46        1.96      7.07 o
  -4   6  19        2.78        1.97     10.00 o
  -3   6  19        0.94      -10.38     10.38 o
  -2   6  19        4.47       -6.05      9.89 o
  -1   6  19        0.95        4.62      9.47 o
   0   6  19       22.17       24.43      7.66 o
   1   6  19       17.29       30.70      8.06 o
   2   6  19        0.01        7.19     10.43 o
   3   6  19        6.14        6.27      8.16 o
   4   6  19        0.08        3.53     11.82 o
   5   6  19       14.69       11.28      8.81 o
   6   6  19        0.66       -5.05     11.95 o
 -17   7  19        4.80        8.06      9.07 o
 -16   7  19        4.98      -13.25     13.25 o
 -15   7  19        0.00       -1.82     11.94 o
 -14   7  19        2.04        4.73     11.15 o
 -13   7  19        0.25        6.92     11.31 o
 -12   7  19        0.31       -2.82      9.98 o
 -11   7  19        6.88        8.32     11.48 o
 -10   7  19        2.94        6.01     10.60 o
  -9   7  19        0.58        6.47     10.98 o
  -8   7  19        0.28        0.54     10.34 o
  -7   7  19        5.18      -10.12     11.12 o
  -6   7  19        0.11        4.25     10.29 o
  -5   7  19        0.75      -10.14     10.68 o
  -4   7  19        8.14        7.52     10.86 o
  -3   7  19        0.75       -4.88     10.41 o
  -2   7  19        0.23       10.98      7.44 o
  -1   7  19        2.72       12.00      7.64 o
   0   7  19        0.13       -9.10     11.86 o
   1   7  19        5.81       13.09      8.18 o
   2   7  19       12.78       31.04      7.92 o
   3   7  19        3.32       -3.68     11.74 o
   4   7  19        0.04       -2.53     11.72 o
   5   7  19        1.57      -12.97     12.97 o
 -14   8  19        0.01      -10.89     11.45 o
 -13   8  19        1.67        5.64     12.42 o
 -12   8  19        3.48       11.68     11.77 o
 -11   8  19        0.34       16.92      7.56 o
 -10   8  19        0.04      -11.91     11.91 o
  -9   8  19        3.93        6.78      7.87 o
  -8   8  19        1.33       -9.95     11.31 o
  -7   8  19        0.70       -8.16     11.74 o
  -6   8  19        0.66        0.59     10.97 o
  -5   8  19        0.12      -12.34     12.34 o
  -4   8  19       16.72       22.89      8.26 o
  -3   8  19        3.74        7.70     11.43 o
  -2   8  19        1.02        7.80     11.75 o
  -1   8  19        6.55       22.80      8.10 o
   0   8  19        0.06        9.29     11.80 o
   1   8  19        1.86       13.26      7.73 o
   2   8  19        0.37       -7.76     12.15 o
 -10   9  19        0.02       15.65      8.03 o
  -9   9  19        0.15       -7.75     11.94 o
  -8   9  19        1.99       10.26     12.03 o
  -7   9  19        0.24      -11.82     11.82 o
  -6   9  19        0.08       10.86     12.09 o
  -5   9  19        0.08      -12.52     12.52 o
  -4   9  19        0.64      -10.94     12.22 o
  -3   9  19        0.13        2.91      8.49 o
  -2   9  19        8.15      -14.08     14.08 o
 -22   0  20        1.80       -1.25     11.91 o
 -20   0  20        0.07        3.97      9.75 o
 -18   0  20        3.79        6.75     10.43 o
 -16   0  20        0.67        0.96     10.09 o
 -14   0  20        0.22       -1.77      8.58 o
 -12   0  20       20.63       21.69      5.95 o
 -10   0  20        0.29        5.98      7.35 o
  -8   0  20        1.35       -7.38      7.78 o
  -6   0  20       68.80       58.00      6.73 o
  -2   0  20       21.24       33.82      6.07 o
   0   0  20       26.69       29.56      6.41 o
   2   0  20       29.81       29.36      6.96 o
   4   0  20        5.37       10.18      6.32 o
   6   0  20       13.16       10.83      8.38 o
   8   0  20       17.62       29.70      9.00 o
  10   0  20        0.11       -1.96     11.92 o
 -22   1  20        4.01       -6.10     12.83 o
 -21   1  20        3.11       -7.52      7.94 o
 -20   1  20        1.41        0.13      9.69 o
 -19   1  20        2.15        1.97      7.29 o
 -18   1  20        0.32       -9.17     10.71 o
 -17   1  20        0.89        4.04      6.75 o
 -16   1  20        2.42        3.01      6.40 o
 -15   1  20        1.94       -6.69      6.73 o
 -14   1  20       24.20       21.22      5.73 o
 -13   1  20       17.43       20.85      4.53 o
 -12   1  20        5.98       12.18      4.14 o
 -11   1  20        2.81        6.79      4.72 o
 -10   1  20        6.10       10.80      5.81 o
  -9   1  20       15.08       18.93     11.94 o
  -8   1  20        1.38       -3.80      5.64 o
  -7   1  20        1.66        0.20      5.50 o
  -6   1  20       14.12       11.08      9.91 o
  -5   1  20        0.01       -5.82      5.82 o
  -4   1  20       11.59        9.85      4.74 o
  -3   1  20        0.04       -5.66      5.77 o
  -2   1  20        7.53       10.61      4.95 o
  -1   1  20       39.66       54.85     11.34 o
   0   1  20       49.53       51.52      5.15 o
   1   1  20        1.10       -0.14      6.23 o
   2   1  20        9.08        1.39      6.59 o
   3   1  20        0.27        0.56      6.64 o
   4   1  20        2.94        4.90      5.47 o
   5   1  20        0.23       11.97      4.86 o
   6   1  20        4.17       14.06      6.30 o
   7   1  20        4.30       -8.81      8.81 o
   8   1  20        3.28       12.21      6.34 o
   9   1  20        7.71        5.27      7.04 o
 -22   2  20        0.23        5.10      8.72 o
 -21   2  20        0.34       -0.92     10.02 o
 -20   2  20        0.11        1.45      7.75 o
 -19   2  20        3.81        7.96      5.79 o
 -18   2  20        0.74        2.70      7.17 o
 -17   2  20        9.67       22.11      4.94 o
 -16   2  20       13.58        6.87      7.17 o
 -15   2  20        2.02        4.34      5.34 o
 -14   2  20        8.54        2.93      6.39 o
 -13   2  20        0.13        4.87      4.89 o
 -12   2  20        0.79        4.00      6.05 o
 -11   2  20       43.23       43.31      4.99 o
 -10   2  20        7.90        3.39      5.67 o
  -9   2  20        0.08        1.22      7.32 o
  -8   2  20        1.94       -1.86      9.84 o
  -7   2  20        7.14        0.00      5.96 o
  -6   2  20        2.37        1.74      4.63 o
  -5   2  20       35.62       32.13      5.79 o
  -4   2  20        0.01       -0.50      6.08 o
  -3   2  20       20.86       22.52      4.48 o
  -2   2  20        0.87        4.62      6.00 o
  -1   2  20        2.86        1.44      6.01 o
   0   2  20        1.48        7.11      4.98 o
   1   2  20        5.51       -6.47      6.47 o
   2   2  20        0.00       -4.71      6.90 o
   3   2  20        3.30        8.03      5.60 o
   4   2  20        4.42       14.95      5.20 o
   5   2  20       32.76       47.05      6.05 o
   6   2  20       12.17       13.21      6.14 o
   7   2  20        0.45        5.58      8.15 o
   8   2  20        9.30       10.15      6.95 o
   9   2  20        0.64       -3.03     13.70 o
 -22   3  20        3.43        5.53      9.03 o
 -21   3  20        1.35        5.43      6.58 o
 -20   3  20        5.00        5.82     10.60 o
 -19   3  20        0.09        1.37      7.40 o
 -18   3  20        2.74        0.65      7.68 o
 -17   3  20        0.66        8.69      8.16 o
 -16   3  20        3.04        2.10     12.94 o
 -15   3  20        0.38        1.93      6.69 o
 -14   3  20       29.60       27.64      5.33 o
 -13   3  20        4.56        4.54      5.23 o
 -12   3  20        0.78        5.03      5.48 o
 -11   3  20       13.06       19.62      4.58 o
 -10   3  20        0.92        3.39      5.97 o
  -9   3  20        9.95       16.82      4.45 o
  -8   3  20        3.38       -0.85      6.35 o
  -7   3  20        8.38        5.64      6.06 o
  -6   3  20        8.94        2.27      6.09 o
  -5   3  20       12.56       20.38      5.42 o
  -4   3  20       22.40       30.98      4.53 o
  -3   3  20       16.77       25.75      4.29 o
  -2   3  20       12.55       -1.95      6.56 o
  -1   3  20        1.98       -3.88      6.72 o
   0   3  20        5.67        8.21     13.69 o
   1   3  20        0.02       -5.79      7.60 o
   2   3  20        5.23       -1.47      6.68 o
   3   3  20        0.98       -6.87      7.20 o
   4   3  20       12.85        4.02      7.52 o
   5   3  20       15.33       16.00      6.90 o
   6   3  20        8.24        7.91     13.76 o
   7   3  20        1.33        0.79      7.79 o
   8   3  20        0.05       -8.64      8.64 o
   9   3  20        0.55       -4.62      8.69 o
 -21   4  20        0.89        5.19     10.92 o
 -20   4  20        0.76       -3.11     13.11 o
 -19   4  20        6.83       18.49      8.04 o
 -17   4  20        2.67        6.07      7.72 o
 -16   4  20        0.28       -6.39     10.43 o
 -15   4  20        0.01       -5.65     10.55 o
 -14   4  20        2.15        4.48      9.97 o
 -13   4  20        9.02        6.79     10.51 o
 -12   4  20       10.69        4.96      6.84 o
 -11   4  20        6.23        5.56      9.00 o
 -10   4  20       20.51       27.76      6.89 o
  -9   4  20        0.01       -9.03      9.03 o
  -8   4  20        0.13        1.79      8.43 o
  -7   4  20        0.65        1.32      8.72 o
  -6   4  20        0.16        3.10      8.57 o
  -5   4  20       13.40       11.14      6.73 o
  -4   4  20        8.05       13.71      6.62 o
  -3   4  20        0.16        5.92      6.19 o
  -2   4  20        0.23       10.43      6.02 o
  -1   4  20        1.46        4.27      8.95 o
   0   4  20        0.73       -1.69      6.52 o
   1   4  20        7.24       -9.49     10.51 o
   2   4  20        4.89       15.45      6.79 o
   3   4  20        3.97       15.45      7.32 o
   4   4  20        0.94       15.47      7.24 o
   5   4  20        0.12       -6.32     11.18 o
   6   4  20       20.02       35.25      8.07 o
   7   4  20        4.21       10.58      7.69 o
   8   4  20        2.72        9.09     11.72 o
 -20   5  20        2.80        1.96     13.20 o
 -19   5  20        0.19       -0.63     12.26 o
 -18   5  20        0.00        9.04     10.51 o
 -17   5  20        0.18      -10.68     10.68 o
 -16   5  20        2.61      -11.54     11.54 o
 -15   5  20        7.58       -4.90     11.91 o
 -14   5  20        1.17        7.95      7.43 o
 -13   5  20        2.62        0.51     10.58 o
 -12   5  20        1.43        8.57      9.86 o
 -11   5  20       13.88       25.45      7.09 o
 -10   5  20        0.04        3.88      8.78 o
  -9   5  20        4.44        0.48      9.64 o
  -8   5  20        0.44       -1.91      9.72 o
  -7   5  20        3.77        9.01      9.60 o
  -6   5  20       23.95       29.89      7.33 o
  -5   5  20        1.84        2.87     10.11 o
  -4   5  20        9.74       19.21      6.53 o
  -3   5  20        1.14       -4.87      9.92 o
  -2   5  20        4.93        8.41     10.12 o
  -1   5  20        1.93       -4.04      7.06 o
   0   5  20        0.07        1.03      9.58 o
   1   5  20        0.16       13.79      7.19 o
   2   5  20        1.49        8.73      7.18 o
   3   5  20        7.19       25.63      7.87 o
   4   5  20        1.53       -0.59     11.75 o
   5   5  20        0.02      -11.60     11.60 o
   6   5  20        0.13        3.76     10.75 o
   7   5  20        0.10       -3.27     11.75 o
 -18   6  20        3.13      -13.11     13.11 o
 -17   6  20        0.00        9.91     11.40 o
 -16   6  20        0.12        4.79     11.31 o
 -15   6  20        0.12       13.39      7.59 o
 -14   6  20        2.49      -11.08     11.08 o
 -13   6  20        1.97      -11.08     11.08 o
 -11   6  20        0.02       -1.06     10.31 o
 -10   6  20        0.01       -3.14      9.43 o
  -9   6  20        1.81        0.52      9.92 o
  -8   6  20        1.49       -5.15      9.94 o
  -7   6  20        9.46       13.31      7.47 o
  -6   6  20       23.33       42.24      7.53 o
  -5   6  20        0.33       11.57      6.96 o
  -4   6  20        0.53        3.11      9.83 o
  -3   6  20        7.73        7.86     10.71 o
  -2   6  20        1.12       -2.13      9.95 o
  -1   6  20        0.00        4.61      7.38 o
   0   6  20        1.40       15.50      7.44 o
   1   6  20        0.66        0.00     11.03 o
   2   6  20        3.62        1.17     11.28 o
   3   6  20        0.61        5.41     10.66 o
   4   6  20        4.57       13.33      8.10 o
   5   6  20        0.47      -13.06     13.06 o
 -16   7  20        0.10       -9.00     12.05 o
 -15   7  20        0.46       -7.50     11.35 o
 -14   7  20        1.74        0.62     11.00 o
 -13   7  20        0.19        2.39     10.91 o
 -12   7  20        2.65      -12.00     12.00 o
 -11   7  20        5.27       15.82      7.69 o
 -10   7  20        2.96       16.47      7.61 o
  -9   7  20        0.56        6.75     10.21 o
  -8   7  20        0.49        2.79      7.12 o
  -7   7  20        1.69       10.57      7.47 o
  -6   7  20        0.01        1.11     10.85 o
  -5   7  20        0.67      -10.88     10.88 o
  -4   7  20        0.10      -11.37     11.37 o
  -3   7  20        2.38        5.11     10.08 o
  -2   7  20        1.04        0.57     11.29 o
  -1   7  20        0.12        2.34     10.98 o
   0   7  20        0.87        2.99     11.03 o
   1   7  20        0.06        1.22     11.91 o
   2   7  20        1.05      -11.92     11.92 o
   3   7  20        0.05        7.72     11.68 o
 -13   8  20        0.10        0.65     12.37 o
 -12   8  20        3.25       -4.44     11.92 o
 -11   8  20        0.45        3.13     11.85 o
 -10   8  20        0.00        0.00     11.72 o
  -9   8  20        5.40        8.57     10.85 o
  -8   8  20        0.25      -11.45     11.45 o
  -7   8  20        1.85       -4.24     11.09 o
  -6   8  20        0.79      -11.52     11.52 o
  -5   8  20        0.05       -0.60     12.28 o
  -4   8  20        4.15       -3.67     12.28 o
  -3   8  20        0.92       -8.03     11.51 o
  -2   8  20        3.43       21.58      7.98 o
  -1   8  20        2.42       13.97      8.21 o
   0   8  20        0.33       -9.06     11.92 o
 -21   0  21        0.11        5.53     12.19 o
 -19   0  21        0.00       -3.94     10.32 o
 -17   0  21        0.10        4.16      9.63 o
 -15   0  21       58.45       86.69      8.49 o
 -13   0  21       35.49       46.54      7.56 o
 -11   0  21        0.35       -8.23      9.06 o
  -9   0  21       19.31       18.06      6.45 o
  -7   0  21       29.37       28.65      6.29 o
  -5   0  21        0.09       -2.93      8.44 o
  -3   0  21        8.85        3.02      8.89 o
  -1   0  21        0.21        6.75      8.21 o
   1   0  21        0.04        1.20      6.67 o
   3   0  21        1.13       -2.05      9.84 o
   5   0  21       11.63        4.45     11.51 o
   7   0  21       17.09       23.66      9.10 o
 -22   1  21        1.17       -8.62      8.62 o
 -21   1  21        1.30       11.22      6.52 o
 -20   1  21        0.08       -6.23      7.33 o
 -19   1  21        0.46       -0.33     18.29 o
 -18   1  21       10.34       24.23     12.25 o
 -17   1  21        1.42       -4.49      7.39 o
 -16   1  21        0.10        2.00      6.88 o
 -15   1  21        0.02       -9.98      9.98 o
 -14   1  21        0.05       -2.60      6.59 o
 -13   1  21        0.33       -0.34      6.42 o
 -12   1  21        7.27        7.39      4.93 o
 -11   1  21        1.23        2.19      4.81 o
 -10   1  21        3.35        9.37      7.72 o
  -9   1  21        0.89        2.06      5.64 o
  -8   1  21       41.43       50.32      9.35 o
  -7   1  21        0.18       -0.91      5.81 o
  -6   1  21        3.40       -6.20      6.20 o
  -5   1  21        0.75       -7.50     12.46 o
  -4   1  21       17.44       24.27      4.29 o
  -3   1  21       25.49       33.64      4.68 o
  -2   1  21        1.68        5.10      6.00 o
  -1   1  21       14.30       26.02      4.99 o
   0   1  21       17.82       24.51     14.47 o
   1   1  21        1.77        5.34      5.37 o
   2   1  21        2.36        5.47      6.59 o
   3   1  21        0.08        3.88      5.55 o
   4   1  21        6.24        7.64     15.18 o
   5   1  21        0.21       -4.45     12.17 o
   6   1  21        6.13       -4.69      8.20 o
   7   1  21       11.16        5.90      6.88 o
   8   1  21        2.30        4.27      6.80 o
 -22   2  21        0.10       -8.95      8.95 o
 -21   2  21        0.34       -0.37      8.39 o
 -20   2  21        0.00       -1.44      8.41 o
 -19   2  21        0.75       -7.70      7.70 o
 -18   2  21        8.63        9.04      6.27 o
 -17   2  21        3.49        0.02      7.41 o
 -16   2  21        4.13        1.19      7.19 o
 -15   2  21        0.17       -2.07     10.18 o
 -14   2  21        0.62       -2.35      6.65 o
 -13   2  21        0.91       -4.39      7.04 o
 -12   2  21        0.40        3.64     13.36 o
 -11   2  21       11.99       21.71      5.92 o
 -10   2  21        0.27       -1.96      5.89 o
  -9   2  21       11.21       15.73      4.40 o
  -8   2  21       12.19       12.01      7.53 o
  -7   2  21        2.33       -1.48      6.87 o
  -6   2  21        2.10        6.45      4.70 o
  -5   2  21        8.06        0.27      6.21 o
  -4   2  21        0.28       -6.03      6.03 o
  -3   2  21       30.02       32.11      4.78 o
  -2   2  21        8.50       12.40      4.44 o
  -1   2  21        1.30       -4.94      6.59 o
   0   2  21        0.72        0.18      6.43 o
   1   2  21        7.51        9.37      5.15 o
   2   2  21        0.17       -7.34      7.34 o
   3   2  21        9.27       15.22      9.63 o
   4   2  21        0.29       17.29     11.36 o
   5   2  21        0.19        4.20      7.73 o
   6   2  21        7.04        2.74      7.43 o
   7   2  21        0.97        8.88      6.59 o
   8   2  21       13.07       22.68      6.41 o
 -21   3  21        4.42        9.66      7.05 o
 -20   3  21        0.21       -2.23     10.19 o
 -19   3  21        0.08       -7.28      8.05 o
 -18   3  21        2.05       14.59     10.53 o
 -17   3  21        2.95       -6.08      7.73 o
 -16   3  21        0.15       -7.09      7.09 o
 -15   3  21        1.03       -6.59      7.53 o
 -14   3  21        3.32      -10.04     10.98 o
 -13   3  21        3.49        3.70      5.52 o
 -12   3  21        3.34       -0.78      6.86 o
 -11   3  21       34.10       33.40      5.17 o
 -10   3  21        0.36        3.30      6.25 o
  -9   3  21        0.16       -1.81      5.96 o
  -8   3  21        0.65        0.82      6.25 o
  -7   3  21        0.14       -6.17      6.17 o
  -6   3  21        5.23        9.69      4.40 o
  -5   3  21        9.17       -0.07      6.71 o
  -4   3  21       19.46       10.19      9.76 o
  -3   3  21        8.34       20.03     11.45 o
  -2   3  21        5.25       -1.35      7.76 o
  -1   3  21        1.00        1.90      6.01 o
   0   3  21        0.87        5.14     10.99 o
   1   3  21        2.60       -0.98      8.64 o
   2   3  21        0.63        5.92      6.56 o
   3   3  21        2.51       -3.73      7.44 o
   4   3  21        1.69        7.44      8.16 o
   5   3  21        3.52       -2.66      6.34 o
   6   3  21        0.62        8.62      6.45 o
   7   3  21        0.17        5.41      6.61 o
 -20   4  21        0.69       -5.13     11.20 o
 -19   4  21        1.68       -1.85     12.06 o
 -18   4  21        3.69        7.73     11.22 o
 -17   4  21        5.08        2.87     11.42 o
 -16   4  21        0.85       -2.77     10.98 o
 -15   4  21        0.74        1.62      9.74 o
 -14   4  21        4.32       15.94      7.13 o
 -13   4  21        0.51        7.90      6.64 o
 -12   4  21        0.69        3.48      9.71 o
 -11   4  21        0.02        0.00      9.95 o
 -10   4  21        0.03       12.05      6.42 o
  -9   4  21        0.20        1.91      9.01 o
  -8   4  21       14.78       16.08      6.98 o
  -7   4  21        4.92        7.78      6.44 o
  -6   4  21        5.21        3.31      9.63 o
  -5   4  21       11.98       -6.66      9.86 o
  -4   4  21        2.96        1.93      6.47 o
  -3   4  21        3.50        9.24      9.40 o
  -2   4  21       14.74       26.00      6.93 o
  -1   4  21        0.19       -3.03      9.92 o
   0   4  21        0.82        4.14      6.69 o
   1   4  21        2.51        1.60      9.55 o
   2   4  21        1.13      -11.14     11.14 o
   3   4  21        1.84       -3.40     10.78 o
   4   4  21        7.94        7.06      8.47 o
   5   4  21        0.83       -7.93     11.95 o
   6   4  21        3.74       -8.24     11.71 o
   7   4  21        0.11       -2.63     12.25 o
 -19   5  21        0.36      -12.71     12.71 o
 -18   5  21        2.23        5.01     12.09 o
 -17   5  21        0.52        6.66      7.75 o
 -16   5  21        0.82       -6.44     11.22 o
 -15   5  21        1.10        6.25     10.95 o
 -14   5  21        0.16        2.22     10.81 o
 -13   5  21        5.19       13.25      7.75 o
 -12   5  21        0.69        9.80      7.32 o
 -11   5  21        0.03      -10.75     10.75 o
 -10   5  21       22.73       23.08      7.83 o
  -9   5  21        5.70        8.12      9.60 o
  -8   5  21        0.01       -9.86      9.86 o
  -7   5  21        4.60        2.51     10.00 o
  -6   5  21        7.81       13.09      7.24 o
  -5   5  21        3.65        0.51     10.17 o
  -4   5  21        1.29        1.02     10.41 o
  -3   5  21        2.49      -10.15     10.15 o
  -2   5  21        6.88       11.05      7.38 o
  -1   5  21        0.66       -8.06     10.14 o
   0   5  21        0.00       -2.74     10.44 o
   1   5  21        1.37        3.94      7.38 o
   2   5  21        0.05       -1.16     10.71 o
   3   5  21        2.76       -7.78     11.89 o
   4   5  21        0.02      -11.51     11.51 o
 -18   6  21        0.38        2.65     11.75 o
 -17   6  21        0.03       -7.69     12.96 o
 -16   6  21        3.44      -12.32     12.32 o
 -15   6  21        4.38       11.51     11.99 o
 -14   6  21        0.01       -8.27     11.91 o
 -13   6  21        2.09      -10.94     10.94 o
 -12   6  21        1.23      -11.23     11.23 o
 -11   6  21        6.39      -11.37     11.37 o
 -10   6  21        0.02       -1.09     10.06 o
  -9   6  21        4.59      -11.26     11.26 o
  -8   6  21        2.07       -7.04     11.01 o
  -7   6  21        0.20      -10.80     10.80 o
  -6   6  21        0.55        1.08      7.46 o
  -5   6  21        0.25        3.27     10.91 o
  -4   6  21        0.43       12.34      7.44 o
  -3   6  21        2.31        3.33     10.35 o
  -2   6  21        0.60        1.97      7.66 o
  -1   6  21        0.11       -2.87     10.81 o
   0   6  21        2.95       -1.17     12.00 o
   1   6  21        0.39       12.32      7.78 o
   2   6  21        0.00       -0.31      8.38 o
   3   6  21        0.94        2.54      8.46 o
   4   6  21        0.46        9.17     11.94 o
 -15   7  21        8.98       -9.09     13.37 o
 -14   7  21        2.36        3.17     11.08 o
 -13   7  21        1.69       10.57     11.77 o
 -12   7  21        0.17       -3.03     10.92 o
 -11   7  21        2.02        6.86      8.03 o
 -10   7  21        1.75       16.79      7.41 o
  -9   7  21        0.95       12.56      7.81 o
  -8   7  21        1.38        1.16     10.78 o
  -7   7  21        0.23       -3.48     10.91 o
  -6   7  21        0.06      -11.35     11.35 o
  -5   7  21        0.03        8.75     10.83 o
  -4   7  21        8.50       21.15      7.86 o
  -3   7  21        1.03       -4.76     11.25 o
  -2   7  21        0.03       -4.22     11.60 o
  -1   7  21        1.50       -2.14      8.04 o
   0   7  21        0.26       -8.12     12.03 o
   1   7  21        1.90       -5.75     12.48 o
   2   7  21        0.20       -2.62     12.03 o
 -12   8  21        0.31        7.86     12.11 o
 -11   8  21        0.01      -12.20     12.20 o
 -10   8  21        0.03      -11.82     11.82 o
  -9   8  21        0.27       -0.63     11.08 o
  -8   8  21        1.55        9.46      8.03 o
  -7   8  21        0.00       -1.26     11.51 o
  -6   8  21        0.67      -12.89     12.89 o
  -5   8  21        0.11       -2.53     12.72 o
  -4   8  21        0.00      -12.69     12.69 o
  -3   8  21        0.71       10.94      8.44 o
  -2   8  21        5.34        8.47     12.28 o
 -22   0  22        1.73       21.34      8.58 o
 -18   0  22        2.55       18.12      6.99 o
 -16   0  22       28.98       31.37      8.52 o
 -14   0  22        2.63        7.80      9.81 o
 -12   0  22        1.48       -0.92      8.70 o
 -10   0  22        1.44       -8.81      8.81 o
  -8   0  22        8.90        9.49      6.12 o
  -6   0  22        0.35        4.42      7.86 o
  -4   0  22       25.39       29.52      6.53 o
  -2   0  22       43.61       37.16      6.98 o
   0   0  22        0.81        3.94      8.97 o
   2   0  22       23.69       22.29      8.16 o
   4   0  22        4.45       10.74     10.81 o
   6   0  22        0.87        3.07     10.89 o
 -22   1  22        3.54       -6.82     11.55 o
 -21   1  22        0.90        1.26      8.44 o
 -20   1  22        2.80        7.15      6.48 o
 -18   1  22        0.54       -1.36      7.07 o
 -17   1  22       26.08       16.22      5.89 o
 -16   1  22        6.88        5.72     16.97 o
 -15   1  22        0.03       -7.44      7.44 o
 -14   1  22        1.13        5.33      5.45 o
 -13   1  22        0.56       -5.71      8.37 o
 -12   1  22        0.63        3.76      5.38 o
 -11   1  22        4.59       10.85      5.48 o
 -10   1  22        1.10       -6.55      6.55 o
  -9   1  22        3.03        1.31      6.57 o
  -8   1  22        1.15        4.39      5.13 o
  -7   1  22       39.61       37.05      5.06 o
  -6   1  22        0.28        1.33      6.14 o
  -5   1  22        0.20       -1.36      7.18 o
  -4   1  22        1.48        1.08      6.43 o
  -3   1  22        7.62        8.27     18.12 o
  -2   1  22        6.43        8.10      5.60 o
  -1   1  22        5.77       14.07      5.78 o
   0   1  22        9.12       10.39      6.19 o
   1   1  22       11.43       13.16      5.72 o
   2   1  22        1.58       -7.26      7.26 o
   3   1  22        2.65       -9.03      9.03 o
   4   1  22        2.01       -0.54      7.21 o
   5   1  22        1.51        4.23      7.70 o
   6   1  22        0.15       -6.28      8.77 o
   7   1  22        0.21       -8.36      8.36 o
 -21   2  22        0.12        2.79      5.89 o
 -20   2  22        0.12        7.79      6.52 o
 -19   2  22        0.28       -7.93      8.29 o
 -18   2  22        1.86       -1.37      7.82 o
 -17   2  22        0.88        1.68      7.63 o
 -16   2  22        5.02        0.04      7.72 o
 -15   2  22        7.32        9.13      6.06 o
 -14   2  22       22.06       18.45      9.40 o
 -13   2  22        7.07       11.70      5.93 o
 -12   2  22        1.27       -2.45      6.82 o
 -11   2  22        9.72       19.32      9.27 o
 -10   2  22        0.00       -5.40      6.93 o
  -9   2  22        0.92        5.85      5.00 o
  -8   2  22        0.09        9.06      4.87 o
  -7   2  22        6.57       -5.65     14.09 o
  -6   2  22        0.12       -4.64      6.39 o
  -5   2  22        8.77       19.67      6.66 o
  -4   2  22        5.52        7.83      5.55 o
  -3   2  22        0.59        7.22      5.14 o
  -2   2  22        1.03        0.49      6.52 o
  -1   2  22        4.58       -0.89      5.42 o
   0   2  22        0.39        4.57      5.45 o
   1   2  22        4.74        7.30      7.09 o
   2   2  22        1.26        3.88      5.75 o
   3   2  22        0.43        9.40      5.69 o
   4   2  22        0.02       10.26      6.12 o
   5   2  22        0.71       -8.41      8.41 o
   6   2  22        0.65        1.56      6.90 o
   7   2  22        0.14       -0.86      6.79 o
 -21   3  22        1.30       -2.39      8.60 o
 -20   3  22        1.86        2.38     19.00 o
 -19   3  22        8.86       10.13      7.47 o
 -18   3  22        0.98       -3.43      8.52 o
 -17   3  22        0.59        4.83      7.22 o
 -16   3  22        8.08       10.57      5.31 o
 -15   3  22        0.01       -8.53      8.53 o
 -13   3  22        3.95       -7.72      7.72 o
 -12   3  22       28.48       33.27      5.60 o
 -11   3  22       17.65       17.00      5.04 o
 -10   3  22        7.20        7.42      5.56 o
  -9   3  22       13.40       19.72      5.01 o
  -8   3  22        0.45       -0.07      6.65 o
  -7   3  22        6.23       10.43      4.53 o
  -6   3  22        2.27       -6.75      6.75 o
  -4   3  22        0.54        0.01      6.91 o
  -3   3  22        6.39        4.37      6.77 o
  -2   3  22        5.24        0.27      6.58 o
  -1   3  22        9.27       11.99      8.03 o
   0   3  22        0.00        9.99      5.46 o
   1   3  22        0.31        5.70      9.42 o
   2   3  22        0.11        3.84      7.49 o
   3   3  22        2.23        6.71      7.97 o
   4   3  22        0.02       -8.33      8.33 o
   5   3  22        3.91       17.80      5.73 o
   6   3  22        0.03       -1.06      7.96 o
 -20   4  22        0.02       -4.59     12.02 o
 -19   4  22        1.06        6.33     12.46 o
 -18   4  22        0.79       -0.62     10.98 o
 -17   4  22        0.13        8.27     10.77 o
 -16   4  22        0.87        5.16     10.65 o
 -15   4  22        0.07        0.00      9.92 o
 -14   4  22        5.05        9.21     11.34 o
 -13   4  22       20.54       40.53      7.66 o
 -12   4  22        0.28       -8.30     10.66 o
 -11   4  22        2.22        7.15      6.70 o
 -10   4  22        9.90        8.57     10.01 o
  -9   4  22        0.50       -7.49      9.75 o
  -8   4  22        0.00        8.94      9.51 o
  -7   4  22        0.69       -2.48      9.18 o
  -6   4  22        0.05       -3.97      9.87 o
  -5   4  22        0.01        2.51      9.57 o
  -4   4  22        0.95       -1.02      9.89 o
  -3   4  22        2.04        7.70     10.18 o
  -2   4  22        0.66       -9.41     10.08 o
  -1   4  22        0.15        5.87      9.60 o
   0   4  22        0.06       -2.19     10.15 o
   1   4  22        0.30        7.87      9.77 o
   2   4  22        0.57        3.48     10.71 o
   3   4  22        1.19       18.84      7.49 o
   4   4  22        1.60      -12.37     12.83 o
   5   4  22        2.86       10.26     11.29 o
 -18   5  22        1.49       10.26     12.63 o
 -17   5  22        3.58        0.62     11.71 o
 -16   5  22        0.10       10.55      7.43 o
 -15   5  22        1.04      -12.72     12.72 o
 -14   5  22       11.29        8.30      8.38 o
 -13   5  22       14.01       28.01      7.84 o
 -12   5  22        4.04        2.74     10.75 o
 -11   5  22        0.92       10.01      7.24 o
 -10   5  22        1.23        2.14     10.20 o
  -9   5  22        3.61       -6.36     10.94 o
  -8   5  22        3.41      -10.74     10.74 o
  -7   5  22        0.47        5.27      6.99 o
  -6   5  22        1.60       -5.28      9.80 o
  -5   5  22        2.00        2.65     10.40 o
  -4   5  22        0.02       -0.54      9.55 o
  -3   5  22        0.87        8.16     10.01 o
  -2   5  22        2.48       15.48      7.30 o
  -1   5  22        0.54       -9.60     10.26 o
   0   5  22        0.68      -11.28     11.28 o
   1   5  22        0.19      -11.17     11.17 o
   2   5  22        0.17       -9.75     11.68 o
   3   5  22        0.46        0.63     11.22 o
   4   5  22        0.07      -12.77     12.77 o
 -17   6  22        1.14        9.86     12.63 o
 -16   6  22        1.22       17.59      8.44 o
 -15   6  22        2.57        8.10     11.85 o
 -14   6  22        4.23        8.53     12.06 o
 -13   6  22        0.26        5.98     10.72 o
 -12   6  22        5.75       10.57      7.84 o
 -11   6  22        0.36        6.95     11.15 o
 -10   6  22        0.35      -11.63     11.63 o
  -9   6  22        0.00        2.83     10.29 o
  -8   6  22        0.37        7.35      7.66 o
  -7   6  22        1.22        3.39     10.34 o
  -6   6  22        0.14       -5.08     11.22 o
  -5   6  22        0.16       -3.42     11.32 o
  -4   6  22        0.00       -1.73     11.12 o
  -3   6  22        0.32       -1.74     10.01 o
  -2   6  22        5.90       -0.59     11.55 o
  -1   6  22        0.00        1.20     10.66 o
   0   6  22        4.56       -4.91     12.09 o
   1   6  22        1.18       -9.43     11.68 o
   2   6  22        0.30      -10.97     12.57 o
 -14   7  22        0.04      -12.94     12.94 o
 -13   7  22        0.97       -1.28     11.49 o
 -12   7  22        0.08       -5.04     11.62 o
 -11   7  22        1.12        8.09     10.68 o
 -10   7  22        3.50       -4.31     11.26 o
  -9   7  22        2.60        4.88     12.09 o
  -8   7  22        1.05        0.60     11.66 o
  -7   7  22        0.37        4.25      8.00 o
  -6   7  22        0.01      -11.62     11.62 o
  -5   7  22        1.29        1.83     12.51 o
  -4   7  22        2.72       12.05      8.13 o
  -3   7  22        4.20       10.00     12.68 o
  -2   7  22        6.33       10.77      8.66 o
  -1   7  22        0.24        4.84      8.26 o
   0   7  22        0.13        6.58     11.11 o
  -8   8  22        0.52       13.50      8.44 o
  -7   8  22        0.12        2.63     12.02 o
  -6   8  22        1.83       -9.87     12.45 o
 -21   0  23        9.40       10.34      9.35 o
 -19   0  23        0.98       12.56      7.36 o
 -17   0  23        0.52        7.80     10.86 o
 -15   0  23       25.47       40.86      9.12 o
 -13   0  23       10.48       -3.99     10.68 o
 -11   0  23        3.95        3.84      9.27 o
  -9   0  23        5.28       15.27      6.99 o
  -7   0  23        4.74        3.28      9.24 o
  -5   0  23        9.21       17.76      6.50 o
  -3   0  23        0.36        0.49      9.94 o
  -1   0  23        7.31        3.57     10.38 o
   1   0  23       10.74       -9.71     10.74 o
   3   0  23        1.04        8.07     10.51 o
   5   0  23        0.83      -11.91     11.91 o
 -21   1  23        0.32       -0.43      8.86 o
 -20   1  23        0.39        9.74      5.58 o
 -19   1  23        0.82       -1.36      8.34 o
 -18   1  23        0.30       -7.02      7.74 o
 -17   1  23        3.32        8.27      7.60 o
 -16   1  23       22.58       34.04     10.60 o
 -15   1  23        0.69       -6.27      7.89 o
 -14   1  23       29.81       45.04      5.83 o
 -13   1  23       13.55       10.17      5.32 o
 -12   1  23        1.63        2.04      5.69 o
 -11   1  23       19.64       19.58      5.30 o
 -10   1  23       16.03       22.85      5.25 o
  -9   1  23       51.10       68.02      5.86 o
  -8   1  23        0.44       -6.59      6.59 o
  -7   1  23        8.13       15.03      9.89 o
  -6   1  23       48.47       53.33     10.54 o
  -5   1  23        0.07       -1.70      6.66 o
  -4   1  23        1.02        3.31      6.57 o
  -3   1  23        1.38       -2.69      6.81 o
  -2   1  23        5.51       12.30      7.26 o
  -1   1  23       10.76       16.86      5.07 o
   0   1  23        4.89        4.08     12.92 o
   1   1  23        0.92        4.91      7.01 o
   2   1  23        0.02       -1.93      9.81 o
   3   1  23        0.02       -0.57      7.60 o
   4   1  23        0.17        8.66      6.20 o
   5   1  23        2.72       12.37      5.71 o
   6   1  23        1.13        5.86      5.86 o
 -21   2  23        0.30       -7.14      8.72 o
 -20   2  23        2.47        7.00     13.05 o
 -19   2  23        1.65        9.06      6.79 o
 -18   2  23        2.35        5.30      9.26 o
 -17   2  23        1.00        1.62      7.88 o
 -16   2  23        0.63       12.64      5.95 o
 -15   2  23        8.49        9.65      8.74 o
 -14   2  23        0.30        0.27      7.49 o
 -13   2  23        8.03       13.83      5.12 o
 -12   2  23       12.10       14.98      5.36 o
 -11   2  23        3.22       -9.95      9.95 o
 -10   2  23        0.02       -0.30      6.74 o
  -9   2  23       13.68       19.42      7.09 o
  -8   2  23       10.82       13.13      5.17 o
  -7   2  23        0.71        4.79      9.78 o
  -6   2  23        0.75       -0.48     12.59 o
  -5   2  23        3.41        0.64      6.80 o
  -4   2  23        0.01       -5.61      6.85 o
  -3   2  23       13.65        2.23      7.96 o
  -2   2  23        0.02        1.06     11.29 o
  -1   2  23        0.49       -2.39      7.29 o
   0   2  23        5.11        6.96      5.61 o
   1   2  23        1.38        9.79      5.91 o
   2   2  23        5.73        5.30      8.47 o
   3   2  23        7.91        7.31      6.12 o
   4   2  23        0.17       -6.70      7.95 o
   5   2  23        0.02        0.44      8.51 o
   6   2  23        0.90        1.48     10.47 o
 -20   3  23        0.51       -9.42      9.42 o
 -19   3  23        7.14       10.27      7.22 o
 -18   3  23        1.86       -2.56     10.58 o
 -17   3  23        6.44       -5.55      8.08 o
 -16   3  23        3.06        3.98      7.70 o
 -15   3  23        0.45       -6.59     11.79 o
 -14   3  23        0.24       -7.53      7.53 o
 -13   3  23        8.20       12.07      8.72 o
 -12   3  23       23.38       33.05     16.56 o
 -11   3  23        2.40       -5.86      9.84 o
 -10   3  23        2.74        1.70      6.96 o
  -9   3  23       17.09       17.92      5.22 o
  -8   3  23        6.75        8.89      5.57 o
  -7   3  23        7.95        8.89      4.93 o
  -6   3  23        0.19       -6.84      6.84 o
  -5   3  23        0.23       -4.86     14.60 o
  -4   3  23        1.13        0.79      5.41 o
  -3   3  23        2.72        5.42      7.03 o
  -2   3  23        3.99        3.93      8.03 o
  -1   3  23        1.55       -0.78      7.53 o
   0   3  23        2.42       10.14      5.69 o
   1   3  23        0.00        6.30      7.67 o
   2   3  23        2.33       12.83      5.95 o
   3   3  23        2.42       -1.01     12.69 o
   4   3  23        0.05        5.93      5.43 o
   5   3  23        0.54       -0.28      8.18 o
 -19   4  23        1.05       -5.87     11.89 o
 -18   4  23        1.67        3.79     11.25 o
 -17   4  23        2.22        7.33     10.48 o
 -16   4  23        0.12      -11.12     11.12 o
 -15   4  23        4.97        5.78     10.75 o
 -14   4  23        7.29        1.69     11.45 o
 -13   4  23        0.42       -4.98     10.78 o
 -12   4  23        8.44       10.31      8.15 o
 -11   4  23        3.65       -1.60     10.52 o
 -10   4  23        1.50      -10.31     10.31 o
  -9   4  23        3.97       11.55      7.06 o
  -8   4  23        0.00       -3.67      9.91 o
  -7   4  23        0.19      -10.83     10.83 o
  -6   4  23        1.68       -4.73     10.32 o
  -5   4  23        2.46        5.28     10.09 o
  -4   4  23       10.89        5.88     11.18 o
  -3   4  23        1.02       -9.77     10.55 o
  -2   4  23        2.99        7.18     10.14 o
  -1   4  23        0.88       -9.03     10.74 o
   0   4  23        1.40       -4.05     11.14 o
   1   4  23        6.78        7.72     10.89 o
   2   4  23        0.41      -11.08     11.08 o
   3   4  23        0.02        6.93     11.12 o
   4   4  23        1.48      -12.29     12.29 o
 -18   5  23        1.77       -9.91     11.37 o
 -17   5  23        0.01        9.94      7.98 o
 -16   5  23        6.08        1.25     11.86 o
 -14   5  23        2.41       -1.79     11.32 o
 -13   5  23        0.91       -4.67     11.75 o
 -12   5  23        0.01       10.03      7.29 o
 -11   5  23        1.44        7.35      7.47 o
 -10   5  23        0.11       12.31      7.39 o
  -9   5  23        1.03      -10.00     11.06 o
  -8   5  23        7.75        3.33     10.94 o
  -7   5  23        0.15        7.75     10.28 o
  -6   5  23        3.46       -7.78     10.15 o
  -5   5  23        0.57       -7.27     10.69 o
  -4   5  23        7.07        9.61     11.49 o
  -3   5  23        0.76      -11.32     11.32 o
  -2   5  23        4.58       -1.17     11.22 o
  -1   5  23       11.25        8.32     12.05 o
   0   5  23        5.42       15.81      8.29 o
   1   5  23        0.40        8.73     11.37 o
   2   5  23        0.93        1.93     11.05 o
   3   5  23        0.24      -11.92     11.92 o
 -16   6  23        0.18       11.22     12.82 o
 -15   6  23        0.32       10.97      8.64 o
 -14   6  23        0.70        6.95     11.25 o
 -13   6  23        1.62        5.58     11.00 o
 -12   6  23        0.00      -12.20     12.20 o
 -11   6  23        5.21       17.16      8.10 o
 -10   6  23        0.00      -11.99     11.99 o
  -9   6  23        0.37       -4.74     10.54 o
  -8   6  23        0.67       -0.59     11.09 o
  -7   6  23        0.45      -10.63     11.85 o
  -6   6  23        0.51        9.78      7.43 o
  -5   6  23        0.69       -1.19     11.20 o
  -4   6  23        8.14       -4.51      8.78 o
  -3   6  23        7.87       10.37     12.31 o
  -2   6  23        0.25       -3.10     12.36 o
   0   6  23        0.10      -10.32     12.06 o
   1   6  23        0.01       -3.96     12.42 o
 -12   7  23        0.15        5.88     12.76 o
 -11   7  23        0.46        3.24     11.82 o
 -10   7  23        0.20        7.67     11.72 o
  -9   7  23        1.13        3.50      8.35 o
  -8   7  23        0.66       10.46      7.86 o
  -7   7  23        0.77       -6.35     11.97 o
  -6   7  23        0.24        3.82     11.66 o
  -5   7  23        0.03      -10.88     12.06 o
  -4   7  23        0.04       13.56      8.47 o
  -3   7  23        2.29       -8.49     12.59 o
 -20   0  24        1.53      -11.46     11.46 o
 -18   0  24        0.01        2.94      7.35 o
 -16   0  24        6.64        8.58      7.75 o
 -14   0  24       25.26       32.63      8.07 o
 -12   0  24        0.17      -10.43     10.43 o
 -10   0  24       44.18       49.36      7.92 o
  -8   0  24       26.09       40.09      7.44 o
  -6   0  24       11.66       15.99      7.23 o
  -4   0  24        0.14        3.02      9.23 o
  -2   0  24        3.30       -7.30     10.20 o
   0   0  24        9.97      -10.43     11.23 o
   2   0  24        1.20       -4.67     11.38 o
   4   0  24        0.32      -12.11     12.11 o
 -20   1  24        1.76        9.90     10.01 o
 -19   1  24        2.25       -3.50      6.57 o
 -18   1  24        0.41        6.50      8.00 o
 -17   1  24        5.54       10.11      7.90 o
 -16   1  24        6.37       13.12      5.59 o
 -15   1  24        3.56       11.90      5.52 o
 -14   1  24       11.54       22.89      5.88 o
 -13   1  24       46.42       47.69      6.08 o
 -12   1  24        0.20       -2.45      8.79 o
 -11   1  24        0.00       -7.10      7.48 o
 -10   1  24        1.79       -3.67      9.44 o
  -9   1  24        1.30        2.00      6.93 o
  -8   1  24        1.62       -5.15      7.17 o
  -7   1  24       13.74        8.05      5.89 o
  -6   1  24       12.92        4.62      6.06 o
  -5   1  24       13.40        6.99      5.04 o
  -4   1  24        7.45        8.36      7.47 o
  -3   1  24       11.02       12.46      4.92 o
  -2   1  24        5.98       13.79      4.98 o
  -1   1  24        0.00       -7.55      7.55 o
   0   1  24        0.48        8.43      5.85 o
   1   1  24        1.21       -7.68      7.68 o
   2   1  24        1.85        5.93     14.94 o
   3   1  24        0.05        4.08      6.34 o
   4   1  24        0.01       -3.42      8.15 o
   5   1  24        0.90       10.32      6.35 o
 -20   2  24        4.15        2.58      8.73 o
 -19   2  24        1.78        3.69      6.83 o
 -18   2  24        0.09        8.09      6.17 o
 -17   2  24        0.01        0.07      7.97 o
 -16   2  24        8.43        2.01      8.07 o
 -15   2  24        4.52        4.69      7.50 o
 -14   2  24       10.71       13.93      7.02 o
 -13   2  24        0.29        2.35      7.91 o
 -12   2  24        0.60       -6.59      9.35 o
 -11   2  24       23.82       34.04      5.74 o
 -10   2  24        0.29       -7.86      7.86 o
  -9   2  24        8.01        7.88     10.21 o
  -8   2  24        0.53       -2.80      6.68 o
  -7   2  24        0.08       -7.55      8.30 o
  -6   2  24        3.55       -3.54      7.21 o
  -5   2  24        1.02        5.90      5.88 o
  -4   2  24        7.30       -7.83      7.83 o
  -3   2  24        0.25       -7.23      7.23 o
  -2   2  24        1.33        4.96      8.03 o
  -1   2  24        0.56        4.87      6.85 o
   0   2  24        0.01        4.63      6.09 o
   1   2  24        3.58       -0.52      7.74 o
   2   2  24        1.11        0.51     20.10 o
   3   2  24        4.06        4.61      8.21 o
   4   2  24        0.33        7.97      7.85 o
 -19   3  24        0.05        3.22      6.12 o
 -18   3  24        0.10       -7.02      8.40 o
 -17   3  24        1.93        3.73      7.78 o
 -16   3  24        4.01        8.35      7.45 o
 -15   3  24        0.09        3.88     11.95 o
 -14   3  24        8.06        8.65      7.68 o
 -13   3  24        3.01       -4.91      8.04 o
 -12   3  24        7.85        8.06      8.98 o
 -11   3  24       10.38       22.86     12.83 o
 -10   3  24       19.32       31.44      5.54 o
  -9   3  24        0.11        3.11      6.75 o
  -8   3  24        4.19       -1.76      8.57 o
  -7   3  24        0.04       -7.48      7.48 o
  -6   3  24       17.50       24.23      7.44 o
  -5   3  24        0.07       -7.37      7.37 o
  -4   3  24       10.55       19.86     10.14 o
  -3   3  24        7.14       10.30      7.31 o
  -2   3  24        0.01        1.88      6.01 o
  -1   3  24        0.26        2.20      5.93 o
   0   3  24        2.22       11.73      6.24 o
   1   3  24       13.15       19.42     11.89 o
   2   3  24        0.18        6.68      5.33 o
   3   3  24        0.28        0.87      8.15 o
 -18   4  24        0.25        7.10     11.38 o
 -17   4  24        1.46       16.01      8.12 o
 -16   4  24        0.23       12.22      7.66 o
 -15   4  24        1.59       -8.35     11.18 o
 -14   4  24        0.10        5.25     10.55 o
 -13   4  24        2.98       17.75      7.66 o
 -12   4  24       14.00       15.67      8.18 o
 -11   4  24        0.00       -4.42     11.54 o
 -10   4  24        0.21       -0.55     10.71 o
  -9   4  24        0.38        8.70      7.07 o
  -8   4  24        0.00        2.17     10.11 o
  -7   4  24        0.01       10.06      7.02 o
  -6   4  24        0.81        9.83      7.07 o
  -5   4  24        0.06        4.96     10.92 o
  -4   4  24        0.74        7.24     10.04 o
  -3   4  24        0.89        5.65     10.04 o
  -2   4  24        1.62       -4.61     10.98 o
  -1   4  24       16.12       28.79      7.76 o
   0   4  24        0.14        5.11      7.69 o
   1   4  24        1.23        1.23     11.35 o
   2   4  24        4.58       11.43     11.65 o
 -16   5  24        0.00      -12.17     12.17 o
 -15   5  24        0.02        3.76     11.17 o
 -14   5  24        1.29        1.23     12.32 o
 -13   5  24        3.41        4.82     11.83 o
 -12   5  24        0.00        2.37     11.77 o
 -11   5  24        3.40        0.00     11.75 o
 -10   5  24        0.06        9.01      7.87 o
  -9   5  24        0.26       -1.74     10.92 o
  -8   5  24        0.14        4.33      7.72 o
  -7   5  24        0.12      -11.11     11.11 o
  -6   5  24        0.12      -11.25     11.25 o
  -5   5  24        0.47        9.35     10.86 o
  -4   5  24        1.01        0.00     11.57 o
  -3   5  24        6.25       -2.99     12.02 o
  -2   5  24        3.03        8.53     11.49 o
  -1   5  24        0.01       -9.94     12.20 o
   0   5  24        6.67        5.72     12.97 o
   1   5  24        0.22       -4.56     11.58 o
 -14   6  24        0.35      -12.49     12.49 o
 -13   6  24        0.06        3.84     12.42 o
 -12   6  24        0.49      -10.08     12.17 o
 -11   6  24        1.05       -2.50     11.34 o
 -10   6  24        0.75        6.18     11.49 o
  -9   6  24        0.89       11.06     11.75 o
  -8   6  24        0.04        1.83     11.18 o
  -7   6  24        0.06        5.53     10.58 o
  -6   6  24        0.56        9.24     10.94 o
  -5   6  24        0.00        6.21     10.81 o
  -4   6  24        1.43        9.40     11.65 o
  -3   6  24        5.90       16.51      8.92 o
  -2   6  24       10.55       -1.94     13.28 o
 -19   0  25        0.13       -5.39      7.75 o
 -15   0  25       19.67       23.23      7.72 o
 -13   0  25        2.25       15.78      7.41 o
 -11   0  25        5.85        9.78      7.44 o
  -9   0  25       34.07       28.18      8.52 o
  -7   0  25        0.59        6.53      6.87 o
  -5   0  25        6.48        9.55     11.34 o
  -3   0  25        7.53       14.50      7.24 o
  -1   0  25        0.15        4.56     10.58 o
   1   0  25        2.46       13.56      7.86 o
   3   0  25        0.03        7.69     10.88 o
 -19   1  25        0.24       -9.63     11.00 o
 -18   1  25        0.07       -7.11      8.06 o
 -17   1  25        0.37       -5.16     12.01 o
 -16   1  25        0.43        0.53     12.56 o
 -15   1  25        0.00       -3.50     10.83 o
 -14   1  25        1.14        4.95      9.77 o
 -13   1  25        4.72        8.49      6.56 o
 -12   1  25        5.19        5.93      7.55 o
 -11   1  25        5.90       16.40      7.45 o
 -10   1  25        1.23       -7.73      7.73 o
  -9   1  25        5.14        6.42      7.09 o
  -8   1  25        0.43        4.60      5.65 o
  -7   1  25        5.61        0.26      7.48 o
  -6   1  25        4.89        1.00      5.71 o
  -5   1  25        4.02        1.03      5.84 o
  -4   1  25        0.10       -7.58      7.58 o
  -3   1  25        4.70       -7.36      7.36 o
  -2   1  25        0.07       -2.28     12.06 o
  -1   1  25        5.43        9.88     11.05 o
   0   1  25        2.07        1.46      6.29 o
   1   1  25        0.09        0.10      7.74 o
   2   1  25        1.07        9.07      6.46 o
   3   1  25        0.43        4.79      6.59 o
 -19   2  25        0.05       -4.54      8.75 o
 -18   2  25        1.76       -5.04      8.48 o
 -17   2  25        0.21       -4.75      8.08 o
 -16   2  25        0.46        3.56      7.65 o
 -15   2  25        2.05        1.77      7.82 o
 -14   2  25        2.95       -4.22      7.75 o
 -13   2  25        3.92       -1.89     12.83 o
 -12   2  25       15.61       17.04      5.74 o
 -11   2  25        5.19        7.90      7.95 o
 -10   2  25        7.84       18.13      6.59 o
  -9   2  25        6.33       13.25      5.27 o
  -8   2  25        1.82        0.80      7.51 o
  -7   2  25        0.17       -7.19      7.19 o
  -6   2  25        8.54        6.01     10.65 o
  -5   2  25        2.44       -2.32     15.10 o
  -4   2  25        0.91       -2.30      6.14 o
  -3   2  25        5.24       12.74      6.22 o
  -2   2  25        0.88       -7.75      7.75 o
  -1   2  25        0.09       -7.09      8.03 o
   0   2  25        1.63       -2.05      8.13 o
   1   2  25        0.37       -8.31      8.31 o
   2   2  25        1.19       -5.18     10.14 o
   3   2  25        2.05        0.29      8.78 o
 -18   3  25        0.53      -13.86     13.86 o
 -17   3  25        1.78       -5.42      8.75 o
 -16   3  25        0.05        4.00      7.78 o
 -15   3  25        0.21       -4.01     14.32 o
 -14   3  25        1.64        4.97      7.77 o
 -13   3  25        1.07       -8.13      8.13 o
 -12   3  25       15.16       12.68      8.77 o
 -11   3  25        0.12       -1.97      7.95 o
 -10   3  25        1.41        0.37      7.59 o
  -9   3  25        5.57       -3.25     11.04 o
  -8   3  25        0.14        4.71      7.17 o
  -7   3  25        0.31        3.29      7.45 o
  -6   3  25        0.82        2.50      5.98 o
  -5   3  25        2.21       11.21     11.08 o
  -4   3  25        1.97       -5.23      7.98 o
  -3   3  25        7.74        4.63      7.86 o
  -2   3  25        0.07        4.91      6.39 o
  -1   3  25        0.00       -8.27      8.27 o
   0   3  25        0.18       -8.50      8.50 o
   1   3  25        4.23        9.81      6.63 o
   2   3  25        1.05       13.30      7.48 o
 -17   4  25        2.41        1.96     12.79 o
 -16   4  25        0.11       12.36      7.90 o
 -15   4  25        0.06       -4.96     11.34 o
 -14   4  25        0.17        7.90     11.06 o
 -13   4  25        6.68       13.74      8.04 o
 -12   4  25        0.07        2.36     11.34 o
 -11   4  25        0.65       -5.24     10.83 o
 -10   4  25        5.49        9.26     11.82 o
  -9   4  25        1.83        9.21     11.68 o
  -8   4  25        1.72       -6.33     11.20 o
  -7   4  25        0.19       -1.73     10.98 o
  -6   4  25        0.96        5.21     10.18 o
  -5   4  25        1.62      -11.32     11.32 o
  -4   4  25        5.32       19.52      7.93 o
  -3   4  25        0.15        9.01     11.72 o
  -2   4  25        1.34       -8.57     11.75 o
  -1   4  25        6.58       -8.12     12.77 o
   0   4  25        2.31      -13.26     13.26 o
   1   4  25        0.04        1.31     11.15 o
 -15   5  25        0.01        8.44     10.92 o
 -14   5  25        2.99       12.43      8.35 o
 -13   5  25        5.20        1.57      8.30 o
 -12   5  25        3.87        2.79      8.35 o
 -11   5  25        0.07        0.31      8.26 o
 -10   5  25       20.58        4.87     13.19 o
  -9   5  25        4.44        5.45     11.25 o
  -8   5  25        0.02      -11.54     11.54 o
  -7   5  25        0.06       -8.49     11.85 o
  -6   5  25        0.16        6.09     11.52 o
  -5   5  25        0.25       -3.07     11.38 o
  -4   5  25        1.78       12.11      7.70 o
  -3   5  25        0.46      -13.37     13.37 o
  -2   5  25        1.30        5.76     11.58 o
  -1   5  25        0.05        6.53     13.06 o
 -11   6  25        2.18       -8.43     13.46 o
 -10   6  25        0.36      -11.60     12.23 o
  -9   6  25        0.05        5.78     10.60 o
  -8   6  25        0.04        0.00     11.43 o
  -7   6  25        2.64        5.78     11.83 o
  -6   6  25        0.63      -12.15     12.15 o
  -5   6  25        0.35        1.29     12.17 o
 -18   0  26        1.19       -1.93     12.45 o
 -16   0  26        0.64        9.77     10.32 o
 -14   0  26        5.28       12.29      7.72 o
 -12   0  26        5.72      -10.72     10.72 o
 -10   0  26        8.14       -0.55     11.82 o
  -8   0  26       37.49       35.26      9.64 o
  -6   0  26        1.11        5.05     10.15 o
  -4   0  26        0.11       10.35     10.72 o
  -2   0  26        0.00       -6.56     10.85 o
   0   0  26        0.04       12.82      7.92 o
 -18   1  26        0.06       -6.45      8.74 o
 -17   1  26        0.00        4.38      6.45 o
 -16   1  26        0.10       -7.78      7.78 o
 -15   1  26        0.14       -2.97      9.85 o
 -14   1  26        0.00       -6.06     11.16 o
 -13   1  26        0.58       -7.70      7.70 o
 -12   1  26        0.24        5.92      7.52 o
 -11   1  26       21.78       28.78      6.04 o
 -10   1  26        8.64       19.56      8.45 o
  -9   1  26        0.01       -9.22      9.22 o
  -8   1  26        1.31       -1.89      8.15 o
  -7   1  26        4.02       11.46      5.43 o
  -6   1  26        0.25       -2.26      7.77 o
  -5   1  26        0.81       -2.23      7.30 o
  -4   1  26        0.19        0.90      7.74 o
  -3   1  26        0.01       -7.79      7.79 o
  -2   1  26        0.01        1.00      7.68 o
  -1   1  26        0.01       -8.15      8.15 o
   0   1  26        0.06        0.40      7.85 o
   1   1  26        0.05       -2.14      8.30 o
 -18   2  26        0.09       -5.67      8.25 o
 -17   2  26        0.05       -8.51      8.51 o
 -16   2  26        0.06        2.84      7.99 o
 -15   2  26        2.15       10.21      6.27 o
 -14   2  26        2.43        2.44      8.17 o
 -13   2  26        0.53        2.72      7.93 o
 -12   2  26        0.38       -1.04      7.86 o
 -11   2  26        5.36        4.41      6.73 o
 -10   2  26        8.44        3.13     10.66 o
  -9   2  26        0.02        7.58      7.39 o
  -8   2  26        7.15        5.70      8.29 o
  -7   2  26       10.10        4.23      6.96 o
  -6   2  26        1.32        1.99      7.62 o
  -5   2  26        0.25       -4.51      7.88 o
  -4   2  26        0.03       -6.76      7.94 o
  -3   2  26        0.15       -3.99     14.87 o
  -2   2  26        0.54       -8.06      8.06 o
  -1   2  26        2.56       -3.29     13.02 o
   0   2  26        2.79        3.01      8.55 o
   1   2  26        5.56        7.53      6.29 o
 -17   3  26        0.05        0.32      6.73 o
 -16   3  26        2.15       -2.85      8.10 o
 -15   3  26        0.14        5.98      7.73 o
 -14   3  26        0.03        1.53      7.93 o
 -13   3  26        4.63       10.66      6.26 o
 -12   3  26       13.20       22.88      6.05 o
 -11   3  26        0.17        3.28     15.62 o
 -10   3  26        2.33       -7.20      8.07 o
  -9   3  26        0.60        7.00      7.60 o
  -8   3  26        1.82        0.36      7.73 o
  -7   3  26        1.20       -1.17      8.05 o
  -6   3  26        6.05       -1.05      7.97 o
  -5   3  26        0.00       -4.51      8.19 o
  -4   3  26        1.25       -8.63      8.63 o
  -3   3  26        0.06       -7.26      8.32 o
  -2   3  26        0.81       15.06      6.34 o
  -1   3  26        2.53       -4.18      8.74 o
   0   3  26        0.29       -2.95      8.40 o
 -15   4  26        0.02        5.21     11.95 o
 -14   4  26        1.20       -3.84     12.22 o
 -13   4  26        0.22      -11.22     11.22 o
 -12   4  26        4.47        9.01      7.96 o
 -11   4  26       10.50       -0.62     12.86 o
 -10   4  26        0.80       11.00     12.52 o
  -9   4  26        0.40      -11.94     11.94 o
  -8   4  26        0.06      -11.88     11.88 o
  -7   4  26        3.62        6.12     12.14 o
  -6   4  26        0.85      -11.08     11.28 o
  -5   4  26        0.06        3.10     11.66 o
  -4   4  26        0.07       -0.63     12.29 o
  -3   4  26        0.13       -5.75     13.03 o
  -2   4  26        1.97       14.60      8.16 o
 -13   5  26        0.89      -13.14     13.14 o
 -12   5  26        1.83       11.71     12.14 o
 -11   5  26        0.42       -7.10     12.96 o
 -10   5  26        5.02       10.91     12.15 o
  -9   5  26        7.59       -0.63     13.26 o
  -8   5  26        0.32       -0.63     12.31 o
  -7   5  26        0.39       14.11      8.21 o
  -6   5  26        0.07       -0.65     11.48 o
  -5   5  26        0.02       16.92      8.03 o
  -4   5  26        0.16       -5.27     12.86 o
 -17   0  27        0.75        5.85     11.34 o
 -15   0  27        0.08       -0.62     10.89 o
 -13   0  27        0.12       -7.84     10.85 o
 -11   0  27        3.12       -5.92     11.79 o
  -9   0  27        0.32        8.21     11.52 o
  -7   0  27       13.64       25.05      8.52 o
  -5   0  27        0.81       12.00      8.04 o
  -3   0  27        0.00       -2.48     11.58 o
  -1   0  27        1.69       10.32     10.80 o
 -17   1  27        0.06       -3.88      8.70 o
 -16   1  27        0.47        0.36      8.11 o
[truncated: 4,708 more chars]
